# Supplementary material for: Integrative Metabolomics Reveals Deep Tissue and Systemic Metabolic Remodeling in Glioblastoma
Source: Cancers (Basel). 2021 Oct 14;13(20):5157. doi: 10.3390/cancers13205157 (PMC8534284; doi:10.3390/cancers13205157)
Supplement: Supplementary file 1 [file cancers-13-05157-s001.zip]

Archive with 2 entries (2 files):
- cancers-1394141 supplementary figures after proof.pdf
- cancers-1394141 supplementary table after proof.xlsx
