# Supplementary material for: Integrative Metabolomics Reveals Deep Tissue and Systemic Metabolic Remodeling in Glioblastoma
Source: Cancers (Basel). 2021 Oct 14;13(20):5157. doi: 10.3390/cancers13205157 (PMC8534284; doi:10.3390/cancers13205157)
Supplement: Supplementary file 1 [file cancers-13-05157-s001.zip › cancers-1394141 supplementary table after proof.xlsx]

## Sheet: Summary_information
Table	Description
Table_S1	Metabolites List used in Targeted Metabolomics
Table_S2	Sources and IMS parameters for Ion Mobility Mass Spectrometry analyses
Table_S3	Cross Collision Section Calculation Curve
Table_S4	Variable metadata (Untargeted LC-IMS-MS Metabolomics)
Table_S5	Variable metadata (Untargeted FT-ICR-MS Metabolomics)
Table_S6	Data matrix (Targeted LC-MS/MS Metabolomics)
Table_S7	Data matrix (Untargeted LC-IMS-MS Metabolomics)
Table_S8	Data matrix (Untargeted FT-ICR-MS Metabolomics)
Table_S9	Cohorte Overview
Table_S10	Sample Spearman correlation (Targeted LC-MS/MS Metabolomics)
Table_S11	Sample Spearman correlation (Untargeted LC-IMS-MS Metabolomics
Table_S12	Sample Spearman correlation (Untargeted FT-ICR-MS Metabolomics)
Table_S13	Principal Component Analysis Scores
Table_S14	Differential Analysis Results
Table_S15	Analysis of overlap with litterature
Table_S16	Spearman Metabolite Correlation Matrix
Table_S17	Spearman Correlations with circulating free DNA
Table_S18	Partial Correlation Matrix including all samples
Table_S19	Pruned netwrok using all samples network
Table_S20	Partial Correlation Matrix including only control samples
Table_S21	Patient specfic pruned networks
Table_S22	Consensus network
Table_S23	All Random Forest Models

## Sheet: Table_S1
class	variable_id	name	label_var	hmdb	pub_chem	kegg
Acylcarnitines	MET1	Carnitine	C0	HMDB0000062	2724480	C00318
Acylcarnitines	MET2	Decanoylcarnitine	C10	HMDB0000651	10245190	NA
Acylcarnitines	MET3	Decenoylcarnitine	C10:1	NA	NA	NA
Acylcarnitines	MET4	Decadienylcarnitine	C10:2	HMDB0006469	6450015	NA
Acylcarnitines	MET5	Dodecanoylcarnitine	C12	HMDB0002250	168381	NA
Acylcarnitines	MET6	Dodecenoylcarnitine	C12:1	NA	NA	NA
Acylcarnitines	MET7	Dodecanedioylcarnitine	C12-DC	HMDB0013327	53481673	NA
Acylcarnitines	MET8	Tetradecanoylcarnitine	C14	HMDB0005066	53477791	NA
Acylcarnitines	MET9	Tetradecenoylcarnitine	C14:1	NA	NA	NA
Acylcarnitines	MET10	Hydroxytetradecenoylcarnitine	C14:1-OH	NA	NA	NA
Acylcarnitines	MET11	Tetradecadienylcarnitine	C14:2	NA	NA	NA
Acylcarnitines	MET12	Hydroxytetradecadienylcarnitine	C14:2-OH	NA	NA	NA
Acylcarnitines	MET13	Hexadecanoylcarnitine	C16	HMDB0000222	11953816	C02990
Acylcarnitines	MET14	Hexadecenoylcarnitine	C16:1	NA	NA	NA
Acylcarnitines	MET15	Hydroxyhexadecenoylcarnitine	C16:1-OH	NA	NA	NA
Acylcarnitines	MET16	Hexadecadienylcarnitine	C16:2	NA	NA	NA
Acylcarnitines	MET17	Hydroxyhexadecadienylcarnitine	C16:2-OH	NA	NA	NA
Acylcarnitines	MET18	Hydroxyhexadecanoylcarnitine	C16-OH	NA	NA	NA
Acylcarnitines	MET19	Octadecanoylcarnitine	C18	HMDB0000848	52922056	NA
Acylcarnitines	MET20	Octadecenoylcarnitine	C18:1	HMDB0094687	87076413	NA
Acylcarnitines	MET21	Hydroxyoctadecenoylcarnitine	C18:1-OH	NA	NA	NA
Acylcarnitines	MET22	Octadecadienylcarnitine	C18:2	NA	NA	NA
Acylcarnitines	MET23	Acetylcarnitine	C2	HMDB0000201	7045767	C02571
Acylcarnitines	MET24	Propionylcarnitine	C3	HMDB0000824	107738	C03017
Acylcarnitines	MET25	Propenoylcarnitine	C3:1	HMDB0013124	53481611	NA
Acylcarnitines	MET26	Hydroxypropionylcarnitine	C3-DC (C4-OH)	HMDB0013125	53481613	NA
Acylcarnitines	MET27	Butyrylcarnitine	C3-OH	HMDB0002013	439829	C02862
Acylcarnitines	MET28	Butenylcarnitine	C4	HMDB0013126	53481615	NA
Acylcarnitines	MET29	Hydroxybutyrylcarnitine	C4:1	HMDB0013127	53481617	NA
Acylcarnitines	MET30	Valerylcarnitine	C5	HMDB0013128	53481619	NA
Acylcarnitines	MET31	Tiglylcarnitine	C5:1	HMDB0002366	91825636	NA
Acylcarnitines	MET32	Glutaconylcarnitine	C5:1-DC	HMDB0013129	53481620	NA
Acylcarnitines	MET33	Glutarylcarnitine	C5-DC (C6-OH)	HMDB0013130	71317118	NA
Acylcarnitines	MET34	Methylglutarylcarnitine	C5-M-DC	NA	NA	NA
Acylcarnitines	MET35	Hydroxyvalerylcarnitine	C5-OH (C3-DC-M)	HMDB0013132	53481626	NA
Acylcarnitines	MET36	Hexanoylcarnitine	C6 (C4:1-DC)	HMDB0000705	6426853	NA
Acylcarnitines	MET37	Hexenoylcarnitine	C6:1	NA	NA	NA
Acylcarnitines	MET38	Pimeloylcarnitine	C7-DC	NA	NA	NA
Acylcarnitines	MET39	Octanoylcarnitine	C8	HMDB0000791	11953814	C02838
Acylcarnitines	MET40	Nonaylcarnitine	C9	HMDB0013288	53481660	NA
Biogenic_amines	MET62	Acetylornithine	Ac-Orn	NA	NA	NA
Biogenic_amines	MET63	Asymmetric dimethylarginine	ADMA	HMDB0001539	123831	C03626
Biogenic_amines	MET64	alpha-Aminoadipic acid	alpha-AAA	HMDB0000510	469	C00956
Biogenic_amines	MET65	cis-4-Hydroxyproline	c4-OH-Pro	HMDB0000725	5810	C01157
Biogenic_amines	MET66	Carnosine	Carnosine	HMDB0000033	439224	C00386
Biogenic_amines	MET67	Creatinine	Creatinine	HMDB0000562	588	C00791
Biogenic_amines	MET68	Dihydroxyphenylalanine	DOPA	HMDB0000181	6047	C00355
Biogenic_amines	MET69	Dopamine	Dopamine	HMDB0000073	681	C03758
Biogenic_amines	MET70	Histamine	Histamine	HMDB0000870	774	C00388
Biogenic_amines	MET71	Kynurenine	Kynurenine	HMDB0000684	161166	C00328
Biogenic_amines	MET72	Methionine sulfoxide	Met-SO	HMDB0002005	847	C02989
Biogenic_amines	MET73	Nitrotyrosine	Nitro-Tyr	HMDB0001904	65124	NA
Biogenic_amines	MET74	Phenylethylamine	PEA	HMDB0012275	1001	C05332
Biogenic_amines	MET75	Putrescine	Putrescine	HMDB0001414	1045	C02896
Biogenic_amines	MET77	Symmetric dimethylarginine	SDMA	HMDB0003334	169148	NA
Biogenic_amines	MET78	Serotonin	Serotonin	HMDB0000259	5202	C00780
Biogenic_amines	MET79	Spermidine	Spermidine	HMDB0001257	1102	C00315
Biogenic_amines	MET80	Spermine	Spermine	HMDB0001256	1103	C00750
Biogenic_amines	MET81	trans-4-Hydroxyproline	t4-OH-Pro	HMDB0000725	5810	C01157
Biogenic_amines	MET82	Taurine	Taurine	HMDB0000251	1123	C00245
Biogenic_amines	MET83	total DMA	total DMA
Glycerophospholipids	MET84	lysoPC a C14:0	lysoPC a C14:0	NA	NA	NA
Glycerophospholipids	MET85	lysoPC a C16:0	lysoPC a C16:0	HMDB0010382	460602	C04230
Glycerophospholipids	MET86	lysoPC a C16:1	lysoPC a C16:1	HMDB0010383	24779461	C04230
Glycerophospholipids	MET87	lysoPC a C17:0	lysoPC a C17:0	HMDB0012108	24779463	C04230
Glycerophospholipids	MET88	lysoPC a C18:0	lysoPC a C18:0	HMDB0010384	497299	C04230
Glycerophospholipids	MET89	lysoPC a C18:1	lysoPC a C18:1	HMDB0002815	16081932	C04230
Glycerophospholipids	MET90	lysoPC a C18:2	lysoPC a C18:2	NA	NA	NA
Glycerophospholipids	MET91	lysoPC a C20:3	lysoPC a C20:3	HMDB0010393	53480467	C04230
Glycerophospholipids	MET92	lysoPC a C20:4	lysoPC a C20:4	HMDB0010395	24779476	C04230
Glycerophospholipids	MET93	lysoPC a C24:0	lysoPC a C24:0	HMDB0010405	24779481	C04230
Glycerophospholipids	MET94	lysoPC a C26:0	lysoPC a C26:0	HMDB0029205	131750810	NA
Glycerophospholipids	MET95	lysoPC a C26:1	lysoPC a C26:1	HMDB0029220	131750814	NA
Glycerophospholipids	MET96	lysoPC a C28:0	lysoPC a C28:0	HMDB0029206	131750811	NA
Glycerophospholipids	MET97	lysoPC a C28:1	lysoPC a C28:1	HMDB0029221	131750816	NA
Glycerophospholipids	MET98	PC aa C24:0	PC aa C24:0	NA	NA	NA
Glycerophospholipids	MET99	PC aa C26:0	PC aa C26:0	NA	NA	NA
Glycerophospholipids	MET100	PC aa C28:1	PC aa C28:1	NA	NA	NA
Glycerophospholipids	MET101	PC aa C30:0	PC aa C30:0	HMDB0011203	52923874	NA
Glycerophospholipids	MET102	PC aa C30:2	PC aa C30:2	NA	NA	NA
Glycerophospholipids	MET103	PC aa C32:0	PC aa C32:0	HMDB0000564	452110	C00157
Glycerophospholipids	MET104	PC aa C32:1	PC aa C32:1	HMDB0007897	53478619	C00157
Glycerophospholipids	MET105	PC aa C32:2	PC aa C32:2	HMDB0008002	24778764	C00157
Glycerophospholipids	MET106	PC aa C32:3	PC aa C32:3	NA	NA	NA
Glycerophospholipids	MET107	PC aa C34:1	PC aa C34:1	HMDB0007879	52922226	C00157
Glycerophospholipids	MET108	PC aa C34:2	PC aa C34:2	HMDB0007880	52922228	C00157
Glycerophospholipids	MET109	PC aa C34:3	PC aa C34:3	HMDB0007882	52922230	C00157
Glycerophospholipids	MET110	PC aa C34:4	PC aa C34:4	HMDB0007884	53478607	C00157
Glycerophospholipids	MET111	PC aa C36:0	PC aa C36:0	HMDB0007886	24778638	C00157
Glycerophospholipids	MET112	PC aa C36:1	PC aa C36:1	HMDB0007887	53478609	C00157
Glycerophospholipids	MET113	PC aa C36:2	PC aa C36:2	HMDB0000593	6437081	C00157
Glycerophospholipids	MET114	PC aa C36:3	PC aa C36:3	HMDB0007981	24778719	C00157
Glycerophospholipids	MET115	PC aa C36:4	PC aa C36:4	HMDB0007982	10747814	C00157
Glycerophospholipids	MET116	PC aa C36:5	PC aa C36:5	HMDB0007984	24778723	C00157
Glycerophospholipids	MET117	PC aa C36:6	PC aa C36:6	HMDB0008657	53479277	C00157
Glycerophospholipids	MET118	PC aa C38:0	PC aa C38:0	HMDB0007985	24778726	C00157
Glycerophospholipids	MET119	PC aa C38:1	PC aa C38:1	HMDB0008269	24779038	C00157
Glycerophospholipids	MET120	PC aa C38:3	PC aa C38:3	HMDB0008271	52923067	C00157
Glycerophospholipids	MET121	PC aa C38:4	PC aa C38:4	HMDB0008145	52922743	C00157
Glycerophospholipids	MET122	PC aa C38:5	PC aa C38:5	HMDB0008306	52923121	C00157
Glycerophospholipids	MET123	PC aa C38:6	PC aa C38:6	HMDB0008147	24778979	C00157
Glycerophospholipids	MET124	PC aa C40:1	PC aa C40:1	HMDB0008791	53479493	C00157
Glycerophospholipids	MET125	PC aa C40:2	PC aa C40:2	HMDB0008308	24779063	C00157
Glycerophospholipids	MET126	PC aa C40:3	PC aa C40:3	HMDB0008119	52922703	C00157
Glycerophospholipids	MET127	PC aa C40:4	PC aa C40:4	HMDB0008536	52923459	C00157
Glycerophospholipids	MET128	PC aa C40:5	PC aa C40:5	NA	NA	NA
Glycerophospholipids	MET129	PC aa C40:6	PC aa C40:6	HMDB0008121	53478771	C00157
Glycerophospholipids	MET130	PC aa C42:0	PC aa C42:0	HMDB0008537	52923465	C00157
Glycerophospholipids	MET131	PC aa C42:1	PC aa C42:1	HMDB0008091	53478753	C00157
Glycerophospholipids	MET132	PC aa C42:2	PC aa C42:2	HMDB0008092	53478755	C00157
Glycerophospholipids	MET133	PC aa C42:4	PC aa C42:4	HMDB0008191	53478821	C00157
Glycerophospholipids	MET134	PC aa C42:5	PC aa C42:5	HMDB0008415	52923265	C00157
Glycerophospholipids	MET135	PC aa C42:6	PC aa C42:6	HMDB0008607	52923593	C00157
Glycerophospholipids	MET136	PC ae C30:0	PC ae C30:0	HMDB0013341	24779275	NA
Glycerophospholipids	MET137	PC ae C30:1	PC ae C30:1	HMDB0013402	24779277	NA
Glycerophospholipids	MET138	PC ae C30:2	PC ae C30:2	HMDB0013410	53481703	NA
Glycerophospholipids	MET139	PC ae C32:1	PC ae C32:1	HMDB0013404	52923742	NA
Glycerophospholipids	MET140	PC ae C32:2	PC ae C32:2	HMDB0013411	53481705	NA
Glycerophospholipids	MET141	PC ae C34:0	PC ae C34:0	HMDB0013405	11803170	NA
Glycerophospholipids	MET142	PC ae C34:1	PC ae C34:1	HMDB0013412	53481707	NA
Glycerophospholipids	MET143	PC ae C34:2	PC ae C34:2	HMDB0011151	6443157	NA
Glycerophospholipids	MET144	PC ae C34:3	PC ae C34:3	HMDB0013413	53481709	NA
Glycerophospholipids	MET145	PC ae C36:0	PC ae C36:0	HMDB0013406	24779297	NA
Glycerophospholipids	MET146	PC ae C36:1	PC ae C36:1	HMDB0013414	53481711	NA
Glycerophospholipids	MET147	PC ae C36:2	PC ae C36:2	HMDB0013418	6443070	NA
Glycerophospholipids	MET148	PC ae C36:3	PC ae C36:3	HMDB0013425	53481721	NA
Glycerophospholipids	MET149	PC ae C36:4	PC ae C36:4	HMDB0013407	53481701	NA
Glycerophospholipids	MET150	PC ae C36:5	PC ae C36:5	HMDB0013415	53481713	NA
Glycerophospholipids	MET151	PC ae C38:0	PC ae C38:0	HMDB0013408	24779301	NA
Glycerophospholipids	MET152	PC ae C38:1	PC ae C38:1	HMDB0013416	53481715	NA
Glycerophospholipids	MET153	PC ae C38:2	PC ae C38:2	HMDB0013431	53481729	NA
Glycerophospholipids	MET154	PC ae C38:3	PC ae C38:3	HMDB0013439	52923834	NA
Glycerophospholipids	MET155	PC ae C38:4	PC ae C38:4	HMDB0013420	6443065	NA
Glycerophospholipids	MET156	PC ae C38:5	PC ae C38:5	HMDB0013432	24779379	NA
Glycerophospholipids	MET157	PC ae C38:6	PC ae C38:6	HMDB0013409	16759366	NA
Glycerophospholipids	MET158	PC ae C40:1	PC ae C40:1	HMDB0013433	53481731	NA
Glycerophospholipids	MET159	PC ae C40:2	PC ae C40:2	HMDB0013437	53481739	NA
Glycerophospholipids	MET160	PC ae C40:3	PC ae C40:3	HMDB0013445	53481745	NA
Glycerophospholipids	MET161	PC ae C40:4	PC ae C40:4	HMDB0013442	52923852	NA
Glycerophospholipids	MET162	PC ae C40:5	PC ae C40:5	HMDB0013444	53481743	NA
Glycerophospholipids	MET163	PC ae C40:6	PC ae C40:6	HMDB0013422	24779341	NA
Glycerophospholipids	MET164	PC ae C42:0	PC ae C42:0	HMDB0013423	53481717	NA
Glycerophospholipids	MET165	PC ae C42:1	PC ae C42:1	HMDB0013434	53481733	NA
Glycerophospholipids	MET166	PC ae C42:2	PC ae C42:2	HMDB0013438	53481741	NA
Glycerophospholipids	MET167	PC ae C42:3	PC ae C42:3	HMDB0013458	53481771	NA
Glycerophospholipids	MET168	PC ae C42:4	PC ae C42:4	HMDB0013448	53481751	NA
Glycerophospholipids	MET169	PC ae C42:5	PC ae C42:5	HMDB0013451	53481757	NA
Glycerophospholipids	MET170	PC ae C44:3	PC ae C44:3	HMDB0013449	53481753	NA
Glycerophospholipids	MET171	PC ae C44:4	PC ae C44:4	HMDB0013453	53481761	NA
Glycerophospholipids	MET172	PC ae C44:5	PC ae C44:5	HMDB0013456	53481767	NA
Glycerophospholipids	MET173	PC ae C44:6	PC ae C44:6	HMDB0013450	53481755	NA
Monosaccharides	MET174	H1	H1	NA	NA	NA
Sphingomyelins	MET175	SM (OH) C14:1	SM (OH) C14:1	NA	NA	NA
Sphingomyelins	MET176	SM (OH) C16:1	SM (OH) C16:1	NA	NA	NA
Sphingomyelins	MET177	SM (OH) C22:1	SM (OH) C22:1	NA	NA	NA
Sphingomyelins	MET178	SM (OH) C22:2	SM (OH) C22:2	NA	NA	NA
Sphingomyelins	MET179	SM (OH) C24:1	SM (OH) C24:1	NA	NA	NA
Sphingomyelins	MET180	SM C16:0	SM C16:0	NA	NA	NA
Sphingomyelins	MET181	SM C16:1	SM C16:1	NA	NA	NA
Sphingomyelins	MET182	SM C18:0	SM C18:0	NA	NA	NA
Sphingomyelins	MET183	SM C18:1	SM C18:1	NA	NA	NA
Sphingomyelins	MET184	SM C20:2	SM C20:2	NA	NA	NA
Sphingomyelins	MET185	SM C22:3	SM C22:3	NA	NA	NA
Sphingomyelins	MET186	SM C24:0	SM C24:0	NA	NA	NA
Sphingomyelins	MET187	SM C24:1	SM C24:1	NA	NA	NA
Sphingomyelins	MET188	SM C26:0	SM C26:0	NA	NA	NA
Sphingomyelins	MET189	SM C26:1	SM C26:1	NA	NA	NA
Aminoacids	MET41	Alanine	Ala	HMDB0000161	5950	C00041
Aminoacids	MET42	Arginine	Arg	HMDB0000517	6322	C00062
Aminoacids	MET43	Asparagine	Asn	HMDB0000168	6267	C00152
Aminoacids	MET44	Aspartate	Asp	HMDB0000191	5960	C00049
Aminoacids	MET45	Citrulline	Cit	HMDB0000904	9750	C00327
Aminoacids	MET46	Glutamine	Gln	HMDB0000641	5961	C00064
Aminoacids	MET47	Glutamate	Glu	HMDB0000148	33032	C00025
Aminoacids	MET48	Glycine	Gly	HMDB0000123	750	C00037
Aminoacids	MET49	Histidine	His	HMDB0000177	6274	C00135
Aminoacids	MET50	Isoleucine	Ile	HMDB0000172	6306	C00407
Aminoacids	MET51	Leucine	Leu	HMDB0000687	6106	C00123
Aminoacids	MET52	Lysine	Lys	HMDB0000182	5962	C00047
Aminoacids	MET53	Methionine	Met	HMDB0000696	6137	C00073
Aminoacids	MET54	Ornithine	Orn	HMDB0000214	6262	C00077
Aminoacids	MET55	Phenylalanine	Phe	HMDB0000159	6140	C00079
Aminoacids	MET56	Proline	Pro	HMDB0000162	145742	C00148
Aminoacids	MET57	Serine	Ser	HMDB0000187	5951	C00065
Aminoacids	MET58	Threonine	Thr	HMDB0000167	6288	C00188
Aminoacids	MET59	Tryptophan	Trp	HMDB0000929	6305	C00078
Aminoacids	MET60	Tyrosine	Tyr	HMDB0000158	6057	C00082
Aminoacids	MET61	Valine	Val	HMDB0000883	6287	C00183

## Sheet: Table_S2
		Positive mode	Negative mode
Source parameters	Sample cone voltage (V)	25	40
	Extraction cone voltage (V)	5	4
	Source temperature (°C)	120	120
	Desolvation temperature (°C)	450	450
	Desolvation gas flow (L/h)	400	900
	Cone gas flow (L/Hr)	50	50
IMS parameters	Helium cell gas flow (mL/min)	180	180
	Wave height (V)	40	40
	Trap Bias (V)	45	45
	IMS wave delay (µs)	450	450
	IMS wave velocity (m.s-1)	857	700

## Sheet: Table_S3
	m/z	td	td'	CCS (N2) in Å²	ln( Ω'(N2))	ln((td')N2)
	232.129	2.79	2.76	151	6.62653	1.01738
	303.166	3.31793	3.29042	166	6.73402	1.1886
	374.203	3.89151	3.86095	181	6.82862	1.35052
	445.24	4.49294	4.4596	195	6.90871	1.4944
	516.278	5.16956	5.13366	211	6.99166	1.63395
	587.315	5.9822	5.94391	228	7.07227	1.782
	658.352	6.72602	6.68548	243	7.13844	1.89904
	729.389	7.42597	7.3833	256	7.19255	1.99841
	800.426	8.20881	8.16411	271	7.25113	2.09989
	871.508	9.0082	8.96156	282	7.2923	2.19314
	942.508	9.81741	9.7689	294	7.33515	2.27947
	1013.51	10.5967	10.5464	306	7.37617	2.35515

## Sheet: Table_S4
datatype	mode	variable_id	m/z	Rt	Drift time Dt	CCS	mz Error ppm	CCS Error %	annotation	Formula	Adducts	QC_CV
LC-IMS-MS	POSITIVE	mz = 369.37425 tR (min) = 16.77 tD (ms) = 4.899	369.351	16.77	4.899	205.53	3	2	Cholesterol	C27H46O	[M-H2O+H]	12.8291
LC-IMS-MS	POSITIVE	mz = 496.37287 tR (min) = 5.81 tD (ms) = 6.348	496.342	5.81	6.348	235.71	3.4	1.4	LPC(16:0)	C24H50NO7P	M+H	4.80695
LC-IMS-MS	POSITIVE	mz = 520.37265 tR (min) = 5.48 tD (ms) = 6.21	520.343	5.48	6.21	232.49	5.2	1.2	LPC(18:2)	C26H50NO7P	M+H	8.2742
LC-IMS-MS	POSITIVE	mz = 520.50192 tR (min) = 5.48 tD (ms) = 6.21	520.343	5.48	6.21	232.49	5.2	1.2	LPC(18:2)	C26H50NO7P	M+H	16.5282
LC-IMS-MS	POSITIVE	mz = 524.40523 tR (min) = 6.65 tD (ms) = 6.762	524.372	6.65	6.762	243.92	0.8	2	LPC(18:0)	C26H54NO7P	M+H	12.2327
LC-IMS-MS	POSITIVE	mz = 544.3732 tR (min) = 5.47 tD (ms) = 6.348	544.34	5.47	6.348	235.12	0.5	0.7	LPC(20:4)	C28H50NO7P	M+H	5.29841
LC-IMS-MS	POSITIVE	mz = 675.5833 tR (min) = 9.68 tD (ms) = 9.315	675.546	9.68	9.315	290.57	2.8	5.3	SM(32:1)	C37H75N2O6P	M+H	27.0763
LC-IMS-MS	POSITIVE	mz = 689.59984 tR (min) = 10.21 tD (ms) = 9.453	689.559	10.21	9.453	292.87	1	4.7	SM(33:1)	C38H77N2O6P	M+H	28.6153
LC-IMS-MS	POSITIVE	mz = 706.58115 tR (min) = 10.8 tD (ms) = 9.315	706.544	10.8	9.315	289.49	4.2	6.8	DG(44:10)	C45H68O5	M+NH4	27.1716
LC-IMS-MS	POSITIVE	mz = 717.63173 tR (min) = 11.37 tD (ms) = 9.867	717.589	11.37	9.867	299.81	2.8	5.2	SM(35:1)	C40H81N2O6P	M+H	26.4335
LC-IMS-MS	POSITIVE	mz = 729.63417 tR (min) = 10.99 tD (ms) = 9.798	729.591	10.99	9.798	298.52	0	4.8	SM(36:2)	C41H81N2O6P	M+H	18.904
LC-IMS-MS	POSITIVE	mz = 731.65073 tR (min) = 11.85 tD (ms) = 10.074	731.607	11.85	10.074	303.23	0.4	5.3	SM(36:1)	C41H83N2O6P	M+H	19.4069
LC-IMS-MS	POSITIVE	mz = 732.59949 tR (min) = 11.02 tD (ms) = 9.453	732.557	11.02	9.453	292.52	3.7	3.8	PC(32:1)	C40H78NO8P	M+H	23.6573
LC-IMS-MS	POSITIVE	mz = 746.61452 tR (min) = 11.56 tD (ms) = 9.66	746.574	11.56	9.66	296.01	5.4	4	PC(33:1)	C41H80NO8P	M+H	27.5675
LC-IMS-MS	POSITIVE	mz = 757.66678 tR (min) = 12.15 tD (ms) = 10.212	757.621	12.15	10.212	305.37	1.7	5	SM(38:2)	C43H85N2O6P	M+H	24.2558
LC-IMS-MS	POSITIVE	mz = 772.63268 tR (min) = 11.82 tD (ms) = 9.936	772.585	11.82	9.936	300.56	0.8	4	PC(35:2)	C43H82NO8P	M+H	23.1712
LC-IMS-MS	POSITIVE	mz = 773.70024 tR (min) = 13.51 tD (ms) = 10.626	773.654	13.51	10.626	312.18	0.5	5.3	SM(39:1)	C44H89N2O6P	M+H	25.7594
LC-IMS-MS	POSITIVE	mz = 774.64814 tR (min) = 12.62 tD (ms) = 10.143	774.605	12.62	10.143	304.07	4.8	4.6	PC(35:1)	C43H84NO8P	M+H	26.6836
LC-IMS-MS	POSITIVE	mz = 813.73641 tR (min) = 13.82 tD (ms) = 11.04	813.685	13.82	11.04	318.7	0.1	5.5	SM(42:2)	C47H93N2O6P	M+H	18.9901
LC-IMS-MS	POSITIVE	mz = 780.602 tR (min) = 10.6 tD (ms) = 9.729	780.557	10.6	9.729	296.95	3.4	3	PC(36:5)	C44H78NO8P	M+H	21.5338
LC-IMS-MS	POSITIVE	mz = 785.70255 tR (min) = 13.21 tD (ms) = 10.626	785.656	13.21	10.626	312.09	3.1	5.2	SM(40:2)	C45H89N2O6P	M+H	21.6521
LC-IMS-MS	POSITIVE	mz = 787.71846 tR (min) = 13.84 tD (ms) = 10.764	787.67	13.84	10.764	314.36	0.9	5.1	SM(40:1)	C45H91N2O6P	M+H	20.7711
LC-IMS-MS	POSITIVE	mz = 788.66701 tR (min) = 13.15 tD (ms) = 10.281	788.619	13.15	10.281	306.3	2.7	4.1	PC(36:1)	C44H86NO8P	M+H	19.4947
LC-IMS-MS	POSITIVE	mz = 796.63348 tR (min) = 11.77 tD (ms) = 10.143	796.591	11.77	10.143	303.91	6.8	3.8	PC(37:4)	C45H82NO8P	M+H	29.2284
LC-IMS-MS	POSITIVE	mz = 799.71857 tR (min) = 13.66 tD (ms) = 10.833	799.668	13.66	10.833	315.41	1.6	5.4	SM(41:2)	C46H91N2O6P	M+H	23.146
LC-IMS-MS	POSITIVE	mz = 801.73609 tR (min) = 14.16 tD (ms) = 11.04	801.688	14.16	11.04	318.78	3.9	5.6	SM(41:1)	C46H93N2O6P	M+H	16.895
LC-IMS-MS	POSITIVE	mz = 814.68324 tR (min) = 13.29 tD (ms) = 10.488	814.632	13.29	10.488	309.59	0.7	3.6	PC(38:2)	C46H88NO8P	M+H	29.7365
LC-IMS-MS	POSITIVE	mz = 815.75304 tR (min) = 14.4 tD (ms) = 11.247	815.702	14.4	11.247	322.04	1.7	5.8	SM(42:1)	C47H95N2O6P	M+H	16.2844
LC-IMS-MS	POSITIVE	mz = 820.79105 tR (min) = 16.01 tD (ms) = 11.316	820.74	16.01	11.316	323.12	0.7	7.8	TG(48:2)	C51H94O6	M+NH4	12.443
LC-IMS-MS	POSITIVE	mz = 822.80635 tR (min) = 16.19 tD (ms) = 11.523	822.756	16.19	11.523	326.44	1.1	5.4	TG(48:1)	C51H96O6	M+NH4	9.43234
LC-IMS-MS	POSITIVE	mz = 832.63655 tR (min) = 11.17 tD (ms) = 10.488	832.588	11.17	10.488	309.47	2.9	4.3	PC(40:7)	C48H82NO8P	M+H	27.9227
LC-IMS-MS	POSITIVE	mz = 834.65401 tR (min) = 12.14 tD (ms) = 10.626	834.602	12.14	10.626	311.75	0.9	4.3	PC(40:6)	C48H84NO8P	M+H	20.7376
LC-IMS-MS	POSITIVE	mz = 846.80869 tR (min) = 16.03 tD (ms) = 11.592	846.757	16.03	11.592	327.37	2.2	4.3	TG(50:3)	C53H96O6	M+NH4	10.8623
LC-IMS-MS	POSITIVE	mz = 848.82424 tR (min) = 16.23 tD (ms) = 11.73	848.772	16.23	11.73	329.56	1.5	4.8	TG(50:2)	C53H98O6	M+NH4	8.62039
LC-IMS-MS	POSITIVE	mz = 870.80997 tR (min) = 15.92 tD (ms) = 11.868	870.754	15.92	11.868	331.6	1.3	4.4	TG(52:5)	C55H96O6	M+NH4	11.4513
LC-IMS-MS	POSITIVE	mz = 872.82693 tR (min) = 16.08 tD (ms) = 11.937	872.773	16.08	11.937	332.67	2.6	4.4	TG(52:4)	C55H98O6	M+NH4	10.4878
LC-IMS-MS	POSITIVE	mz = 874.84197 tR (min) = 16.27 tD (ms) = 12.075	874.789	16.27	12.075	334.83	3	4.7	TG(52:3)	C55H100O6	M+NH4	9.53494
LC-IMS-MS	POSITIVE	mz = 876.85717 tR (min) = 16.42 tD (ms) = 12.213	876.806	16.42	12.213	336.97	4.6	5.2	TG(52:2)	C55H102O6	M+NH4	8.73045
LC-IMS-MS	POSITIVE	mz = 896.829 tR (min) = 15.94 tD (ms) = 12.075	896.773	15.94	12.075	333.44	2.6	3.8	TG(54:6)	C57H98O6	M+NH4	11.3073
LC-IMS-MS	POSITIVE	mz = 898.84289 tR (min) = 16.13 tD (ms) = 12.282	898.786	16.13	12.282	337.91	0.4	4.4	TG(54:5)	C57H100O6	M+NH4	8.49956
LC-IMS-MS	POSITIVE	mz = 900.85745 tR (min) = 16.3 tD (ms) = 12.42	900.803	16.3	12.42	340.03	1.1	4.7	TG(54:4)	C57H102O6	M+NH4	9.46027
LC-IMS-MS	POSITIVE	mz = 902.87325 tR (min) = 16.5 tD (ms) = 12.627	902.819	16.5	12.627	343.21	1.4	5.4	TG(54:3)	C57H104O6	M+NH4	10.0124

## Sheet: Table_S5
datatype	mode	mz	annotation	formule_brute	adduit
FT-ICR-MS	POSITIVE	400.342311935207	L-Palmitoylcarnitine	C23H45NO4	M+H
FT-ICR-MS	POSITIVE	426.357874311223	(2-hydroxyhexadecanoyl/Vaccenyl/elaidic/oleolyl) carnitine	C25H47NO4	M+H
FT-ICR-MS	POSITIVE	428.373576025313	Stearoylcarnitine	C25H49NO4	M+H
FT-ICR-MS	NEGATIVE	450.283341552007	Hexadecanedioic acid mono-L-carnitine ester	C23H43NO6	M+Na-2H
FT-ICR-MS	NEGATIVE	507.27262447149	LysoPG(18:2(9Z,12Z)/0:0)	C24H45O9P	M-H
FT-ICR-MS	POSITIVE	510.391884477493	LPC(18:0)	C26H56NO6P	M+H
FT-ICR-MS	NEGATIVE	546.280708337325	LysoPS(18:0/0:0)	C24H48NO9P	M+Na-2H
FT-ICR-MS	NEGATIVE	598.460724460887	CerP(d18:1/16:0)	C34H68NO6P	M-H20-H
FT-ICR-MS	NEGATIVE	659.502400261024	DG(36:1)	C39H74O5	M+K-2H
FT-ICR-MS	POSITIVE	663.548229054294	CE(16:0)	C43H76O2	M+K
FT-ICR-MS	POSITIVE	664.551318318283	GlcCer(34:1)/GalCer(34:1)	C40H77NO8	M+H-2H2O
FT-ICR-MS	POSITIVE	685.563685461147	SM(24:1)	C39H79N2O6P	M+H-H2O
FT-ICR-MS	NEGATIVE	687.544523125924	SM(33:1)	C38H77N2O6P	M-H
FT-ICR-MS	POSITIVE	690.567336666509	GlcCer(36:2)/GalCer(36:2)	C42H79NO8	M+H-2H2O
FT-ICR-MS	POSITIVE	701.559323991692	SM(34:2)	C39H77N2O6P	M+H
FT-ICR-MS	POSITIVE	723.541083839423	SM(34:2)	C39H77N2O6P	M+Na
FT-ICR-MS	POSITIVE	735.548440440479	CE(22:6)	C49H76O2	M+K
FT-ICR-MS	POSITIVE	738.540305059547	PC(32:2)	C40H78NO7P	M+Na
FT-ICR-MS	POSITIVE	740.556865080689	PC(32:1)	C40H80NO7P	M+Na
FT-ICR-MS	POSITIVE	743.546923196695	SM(34:0)	C39H81N2O6P	M+K
FT-ICR-MS	NEGATIVE	745.502411076527	PG(34:2)	C40H75O10P	M-H
FT-ICR-MS	NEGATIVE	750.48439367716	PC(14:2)	C40H76NO7P	M+K-2H
FT-ICR-MS	POSITIVE	767.545354668099	SM(36:2)	C41H81N2O6P	M+K
FT-ICR-MS	POSITIVE	778.536965368811	PC(36:6)	C44H76NO8P	M+H
FT-ICR-MS	POSITIVE	786.482912401265	PE(38:7)	C43H74NO7P	M+K
FT-ICR-MS	POSITIVE	788.557237096259	PC(36:5)	C44H80NO7P	M+Na
FT-ICR-MS	POSITIVE	790.571542043952	PC(36:4)	C44H82NO7P	M+Na
FT-ICR-MS	POSITIVE	790.572570802462	PC(36:4)	C44H82NO7P	M+Na
FT-ICR-MS	POSITIVE	794.606239122062	PC(38:3)	C46H86NO8P	M+H-H2O
FT-ICR-MS	POSITIVE	797.663057182776	TG(46:2)	C49H90O6	M+Na
FT-ICR-MS	POSITIVE	804.53014317705	PC(36:5)	C44H80NO7P	M+K
FT-ICR-MS	POSITIVE	814.571796895686	PC(38:6)	C46H82NO7P	M+Na
FT-ICR-MS	POSITIVE	816.58745273579	PC(38:5)	C46H84NO7P	M+Na
FT-ICR-MS	POSITIVE	831.549976120437	PG(37:0)	C43H85O10P	M+K
FT-ICR-MS	POSITIVE	832.561901236748	PC(38:5)	C46H84NO7P	M+K
FT-ICR-MS	POSITIVE	832.583579700198	PC(38:4)	C46H84NO8P	M+Na
FT-ICR-MS	POSITIVE	834.600037206378	PC(40:6)	C48H84NO8P	M+H
FT-ICR-MS	NEGATIVE	837.549509389964	PI(34:0)	C43H83O13P	M-H
FT-ICR-MS	NEGATIVE	842.486999662366	3-O-Sulfogalactosylceramide (d18:1/18:1(9Z))	C42H79NO11S	M+K-2H
FT-ICR-MS	POSITIVE	853.642247555212	PC(40:5)	C48H86NO8P	M+NH4
FT-ICR-MS	NEGATIVE	858.541689123592	PE(42:5)	C47H84NO8P	M+K-2H
FT-ICR-MS	NEGATIVE	865.580988859624	PI(36:0)	C45H87O13P	M-H
FT-ICR-MS	NEGATIVE	869.554646403106	PI(38:5)	C47H85O13P	M-H20-H
FT-ICR-MS	NEGATIVE	871.570291962975	PI(38:2)	C47H87O13P	M-H20-H
FT-ICR-MS	POSITIVE	893.698905907643	TG(52:4)	C55H98O6	M+K
FT-ICR-MS	POSITIVE	895.714870789566	TG(52:3)	C55H100O6	M+K
FT-ICR-MS	POSITIVE	897.731991899655	TG(52:2)	C55H102O6	M+K
FT-ICR-MS	POSITIVE	899.747558258272	TG(52:1)	C55H104O6	M+K
FT-ICR-MS	POSITIVE	914.639693625637	PC(44:6)	C52H94NO7P	M+K
FT-ICR-MS	POSITIVE	916.509328286087	PGP(40:8)	C46H76O13P2	M+NH4
FT-ICR-MS	POSITIVE	917.515600031165	PIP(34:1)	C43H82O16P2	M+H
FT-ICR-MS	POSITIVE	919.717144828189	TG(59:12)	C62H96O6	M+H-H2O
FT-ICR-MS	POSITIVE	922.555069126073	PGP(40:5)	C46H82O13P2	M+NH4
FT-ICR-MS	POSITIVE	927.742280601777	TG(56:7)	C61H98O6	M+H

## Sheet: Table_S6
data_spec_name	group	sex	age	MET1	MET100	MET101	MET103	MET104	MET105	MET106	MET107	MET109	MET11	MET110	MET111	MET112	MET113	MET116	MET117	MET118	MET121	MET122	MET123	MET125	MET126	MET127	MET129	MET130	MET131	MET133	MET134	MET136	MET139	MET14	MET140	MET141	MET142	MET144	MET145	MET146	MET147	MET151	MET152	MET153	MET154	MET155	MET156	MET157	MET159
C_01	Control	Female	37	31.9	2.45	2.5	8.91	10.4	3.19	0.423	142	15.7	0.026	1.4	0.988	33.7	222	11.1	0.476	1.79	86.4	33.1	38.2	0.163	0.356	3.02	15	0.466	0.245	0.186	0.31	0.285	2.11	0.111	0.71	0.97	6.48	8.7	0.674	4.7	11	1.56	0.385	1.82	3.13	9.37	11.9	4.03	1.15
C_02	Control	Female	34	36.9	1.72	2.44	10.1	4.48	1.59	0.329	105	9.78	0.032	0.766	1.88	24.1	175	9.24	0.342	2.74	92.9	33	39.8	0.219	0.373	3.89	13.9	0.596	0.463	0.221	0.253	0.23	2.91	0.094	0.675	0.736	4.52	10.4	0.888	3.71	7.53	1.24	0.533	1.41	3.25	12	17.6	6.48	0.971
C_03	Control	Female	43	21	1.84	5.28	9.85	9.65	3.11	0.382	100	12.2	0.018	2.34	1.9	28.5	140	9.27	0.64	2.58	94.3	30.8	36.7	0.251	0.326	2.56	14.1	0.521	0.354	0.152	0.233	0.399	2.03	0.095	0.508	1.26	6.25	7.37	0.539	4.82	8.23	1.32	0.672	1.59	4.31	12.8	15.5	5.86	1.08
C_04	Control	Female	55	22.9	1.65	1.66	6.53	4.63	0.984	0.302	90.9	6.77	0.047	0.587	0.585	19.4	108	6.32	0.219	1.29	79.8	27.7	36	0.13	0.269	2.29	12	0.374	0.221	0.131	0.206	0.21	1.56	0.112	0.502	0.637	3.9	4.66	0.365	3.37	5.46	0.904	0.415	0.903	2.19	8.2	8.5	2.98	0.919
C_05	Control	Female	33	26.2	2.15	3.4	8.97	9.95	2.44	0.347	128	16	0.022	1.24	0.329	41.4	193	15.4	0.383	1.35	91.4	37.5	24.1	0.293	0.331	4.26	11.9	0.47	0.254	0.171	0.222	0.269	1.54	0.085	0.427	0.893	4.57	5.68	0.52	4.05	8.15	1.29	0.353	1.75	3.48	9.38	10.5	3.25	0.828
C_06	Control	Female	55	33.3	3.14	2.96	11.2	7.23	3.24	0.398	124	11	0.042	2.1	1.39	31.6	164	15.6	0.664	1.88	139	51.4	48.5	0.407	0.529	5.38	18	0.369	0.286	0.291	0.348	0.238	1.42	0.115	0.536	0.828	4.59	4.99	0.585	6.61	7.22	2.24	1.98	2.93	9.27	11.2	13.3	5.07	1.64
C_07	Control	Female	42	24.8	3.2	3.94	9.76	7.9	3.29	0.503	127	12	0.032	1.58	1.37	37.8	183	14.5	0.649	2.36	102	42.6	43	0.259	0.336	3.55	17.6	0.319	0.223	0.199	0.252	0.291	1.53	0.104	0.579	1.06	6.06	8.33	0.64	5.62	9.45	1.85	1.14	1.74	4.24	9.34	14.4	5.36	1.05
C_08	Control	Female	20	38.3	3.25	1.83	7.05	3.02	2.58	0.556	65.3	9.17	0.046	0.66	0.605	22.8	187	4.56	0.274	1.1	50.9	17.6	20.9	0.195	0.288	2.06	8.55	0.302	0.2	0.191	0.261	0.209	1.12	0.145	0.463	0.631	3.54	5.21	0.465	5.97	7.81	1.11	2.35	2.33	4.41	5.31	6.43	2.55	1.57
C_09	Control	Female	50	33.8	3.44	2.94	9.36	7.75	3.46	0.439	120	12.1	0.035	1.41	1.1	32	189	13.6	0.651	2.04	95.3	34.5	45.3	0.447	0.485	3.96	20.6	0.375	0.283	0.331	0.453	0.291	1.9	0.105	0.602	0.895	4.91	5.96	0.549	7.83	8.28	2.24	3.34	4.1	9.05	9.32	9.83	4.09	2.66
C_10	Control	Female	25	43	2.79	2.75	9.18	3.84	2.97	0.428	75.6	7.69	0	1.6	1.67	28.2	197	7.24	0.561	3.02	120	30.3	39.2	0.264	0.409	3.85	17.8	0.571	0.434	0.222	0.277	0.345	1.78	0.15	0.55	0.801	4.08	8.67	0.593	4.16	7.3	1.48	1.05	1.56	3.79	13.6	20.8	7.41	1.49
C_11	Control	Female	34	29.1	2.49	2.67	9.1	6.97	3.11	0.408	98.4	10.2	0.037	1.56	1.18	26	172	10.1	0.726	1.69	129	38.1	50.8	0.337	0.419	3.33	19.5	0.365	0.215	0.226	0.403	0.326	1.46	0.105	0.522	0.727	3.87	4.71	0.495	5.67	7.24	2.06	1.52	2.46	6.67	9.57	10.1	3.93	1.58
C_12	Control	Female	36	25.5	2.57	2.45	6.39	3.29	2.89	0.357	61	10.1	0.023	0.922	0.726	19.3	134	5.59	0.4	0.998	44.8	16.8	20.2	0.238	0.348	1.71	6.72	0.269	0.187	0.168	0.183	0.301	1.35	0.096	0.5	0.817	3.6	5.49	0.385	6.76	8.09	1.3	2.4	2.78	5.85	6.32	5.67	2.22	1.37
C_13	Control	Female	18	28.1	1.85	3.3	8.3	7.15	2.72	0.41	93.9	10.6	0.027	1.27	1.02	28	130	9.45	0.47	1.81	60.4	28.5	27	0.214	0.388	3.11	11.2	0.481	0.319	0.183	0.236	0.313	1.62	0.113	0.539	1.04	5.13	6.74	0.531	4.75	7.59	1.3	0.652	1.64	3.94	9.27	11.2	3.82	1.15
C_14	Control	Female	27	27.8	2.23	2.21	6.85	4.3	2.64	0.535	85.9	9.84	0.051	1.06	1.29	27.1	169	7.49	0.48	1.53	64	22.6	35	0.217	0.34	1.96	11.5	0.287	0.187	0.151	0.186	0.223	1.77	0.132	0.645	0.624	3.97	9.2	0.476	4.89	8.16	1.57	1.04	2.1	3.92	6.9	8.6	3.94	1.31
C_15	Control	Female	49	28.7	3.41	6	16.5	13.6	5.24	0.576	170	17.6	0.033	2.65	1.25	43.4	235	16.6	0.719	1.9	120	44.1	43.1	0.51	0.514	3.95	12.6	0.32	0.202	0.262	0.342	0.35	1.73	0.126	0.567	1.63	6.23	5.92	0.684	9.69	12.5	2.13	3.19	5.41	13.5	12.3	12.3	4.74	2.26
C_16	Control	Female	32	35.7	2.58	2.92	10.7	6.74	2.52	0.353	118	9.19	0.038	1.11	0.958	35.4	177	8.95	0.408	1.71	90.2	38.2	39.2	0.267	0.373	5.34	19.5	0.601	0.303	0.201	0.437	0.285	2.01	0.128	0.543	1.14	4.83	4.89	0.573	5.01	7.68	1.5	1.3	2.19	4.76	10.3	11.9	3.95	1.35
C_17	Control	Female	35	19.3	1.83	3.43	10.5	7.55	2.53	0.346	113	9.45	0.026	1.19	1.35	27.4	126	10.5	0.34	1.32	69.2	28.4	26.9	0.172	0.244	3.43	11	0.307	0.223	0.19	0.215	0.303	2.56	0.094	0.687	1.1	4.89	10.5	0.659	4.36	7.19	1.05	0.721	1.37	3.56	8.64	9.91	4.04	0.987
C_18	Control	Female	44	24.5	1.82	1.65	6.32	5.52	1.14	0.349	76.8	6.12	0.028	0.607	0.724	17.1	84.6	5.09	0.284	1	47.4	20.7	19	0.231	0.285	1.69	6.5	0.366	0.269	0.195	0.22	0.228	1.52	0.113	0.504	0.665	4.26	5.16	0.421	4.49	5.59	0.959	1.13	1.48	3.93	7.23	9.05	2.66	1.1
C_19	Control	Female	52	26.5	2.4	2.35	8.56	5.69	3.08	0.45	95.1	9.91	0.02	1.1	1.51	27.7	149	11.9	0.694	2.49	70.5	30	49.3	0.31	0.433	2.65	18.1	0.381	0.27	0.211	0.367	0.269	1.58	0.113	0.576	0.933	4.37	6.42	0.509	6.08	8.02	2.28	1.51	2.75	5.92	8.14	10.4	5.27	1.71
C_20	Control	Female	56	23.7	2.46	2.46	10.6	8.25	1.78	0.397	107	8.76	0.079	0.878	1.15	22.6	110	8.87	0.408	2.06	98.9	38.5	35.5	0.219	0.34	2.8	11.9	0.647	0.292	0.186	0.269	0.367	2.34	0.143	0.718	0.933	6.18	4.77	0.643	4.13	6.87	1.11	0.485	0.96	2.8	13.2	15.3	4.7	1.39
C_21	Control	Female	33	33.7	1.84	3.64	10.3	10.8	2.59	0.342	149	13.8	0	1.44	1.28	37.1	166	12.2	0.457	1.31	81.8	35.2	27.6	0.242	0.481	3.45	14.1	0.376	0.209	0.186	0.342	0.337	1.88	0.109	0.538	0.837	5.52	5.05	0.59	3.91	7.39	1.29	0.468	1.49	2.55	7.97	10.6	3.32	0.971
C_22	Control	Female	22	22	1.57	1.41	5.49	4.12	1.78	0.332	61	7.81	0.06	0.838	0.708	18.2	122	5.98	0.268	1.21	60	19.8	19.2	0.132	0.255	2.01	7.32	0.33	0.162	0.102	0.15	0.189	1.76	0.101	0.549	0.678	4.05	7.55	0.361	3.18	7.84	0.842	0.504	1.13	2.37	7.28	8.33	3.05	0.827
C_23	Control	Female	51	25	2.72	7.84	9.98	9.43	9.12	0.426	98	9.75	0.022	3.85	1.25	23.7	141	9.68	0.998	2.18	75.3	29.7	41.6	0.162	0.292	2.82	13.1	0.41	0.252	0.148	0.249	0.442	1.66	0.102	0.459	0.556	4.06	8.32	0.533	2.73	5.27	1.07	0.288	0.809	1.83	7.08	10.5	4.08	0.648
C_24	Control	Female	49	22.8	1.79	3.73	9.74	22.4	3.4	0.318	192	16.9	0.026	1.62	1.35	45.8	168	17.8	0.679	1.58	83.3	41.7	47.5	0.135	0.268	4.76	19.2	0.298	0.201	0.155	0.299	0.189	1.58	0.095	0.673	0.609	4.1	7.18	0.602	3.21	4.73	1.66	0.506	1.09	1.94	5.85	9.73	4.38	0.756
C_25	Control	Female	33	29.2	2.36	1.8	7.18	5.91	1.69	0.419	103	9.11	0.054	0.817	0.816	28.4	166	9.8	0.354	1.46	89	34.6	33.2	0.132	0.208	3.74	17.1	0.496	0.292	0.158	0.321	0.212	1.8	0.164	0.613	0.693	3.79	5.14	0.368	3.41	6.74	0.989	0.419	1.04	2.62	8.38	8.29	2.93	0.906
C_26	Control	Female	25	22.5	1.93	2.31	8.28	10.3	2.39	0.357	171	15	0.038	1.07	1.28	47.9	215	12.3	0.403	1.43	83	39	26.7	0.215	0.382	4.74	12.1	0.487	0.302	0.186	0.367	0.384	2.31	0.121	0.782	1.12	6.35	7.64	0.739	5.04	10	1.33	0.734	1.85	4.03	11.2	12.1	3.33	1.04
C_27	Control	Female	33	27.7	1.92	1.78	7.82	8.05	2.71	0.391	152	11.6	0.032	1.06	0.954	29.9	184	6.68	0.301	1.16	70.9	28.5	25.8	0.19	0.366	3	7.11	0.217	0.146	0.155	0.316	0.261	1.65	0.146	0.636	0.803	5.57	7.98	0.456	5.62	12.9	0.923	0.748	1.78	4.22	9.91	10.3	3.86	1.3
C_28	Control	Female	27	22.6	2.37	2.09	6.84	8.04	3.61	0.418	131	12.9	0.043	0.863	0.47	36	229	6.49	0.349	1.17	60.7	26.9	26.1	0.261	0.37	2.5	10.2	0.285	0.139	0.159	0.261	0.205	1.61	0.136	0.608	0.583	4.36	5.37	0.474	3.39	6.69	0.939	0.446	1.47	2.47	5.06	7.96	2.34	0.791
C_29	Control	Female	28	24.9	2.62	2.12	9.19	6.63	2.88	0.524	111	12.2	0.042	1.55	1.91	28.8	187	9.98	0.683	2.62	70.2	31.3	37.6	0.295	0.33	2.13	11.9	0.448	0.394	0.191	0.268	0.442	2.19	0.096	0.948	0.892	5.9	9.66	0.659	4.61	11.3	1.47	0.685	1.72	3.58	10.7	14.2	6.25	0.76
C_30	Control	Female	41	25.2	2.56	3.95	11.5	22.6	4.86	0.473	213	20.4	0.039	1.83	0.811	54.3	220	14.4	0.414	1.19	101	44.7	30.3	0.369	0.33	4.66	11.9	0.384	0.277	0.24	0.342	0.372	2.22	0.122	0.764	1.12	7.01	5.31	0.618	4.91	9.01	1.19	0.616	1.87	2.8	9.19	10.7	2.96	0.772
C_31	Control	Male	39	26	1.36	1.49	7.16	2.62	0.398	0.256	84.8	4.47	0.064	0.381	1.12	13.4	78.8	4.2	0.157	1.29	72.5	24.9	33	0.177	0.387	2.11	8.56	0.346	0.193	0.145	0.175	0.131	1.17	0.124	0.364	0.47	3.03	5.64	0.405	3.74	3.96	0.911	0.701	1.15	4.19	7.87	10.5	3.24	0.902
C_32	Control	Male	51	45.1	2.23	2.11	8.17	5.61	3.35	0.428	92.4	7.76	0.078	1.34	1.35	23.1	146	7.22	0.503	1.66	79.2	26.4	35	0.298	0.393	3.68	11.7	0.331	0.174	0.213	0.308	0.185	1.62	0.144	0.537	0.69	3.27	7.98	0.511	3.89	5.49	1.06	0.861	1.48	4.37	8.09	12.3	4.34	1.09
C_33	Control	Male	45	15.5	1.4	2.14	7.49	7.2	1.81	0.328	91.9	8.92	0.05	0.97	0.622	21.1	114	8.41	0.334	1.18	68.5	20.6	17.2	0.151	0.334	2.33	5.57	0.448	0.27	0.158	0.238	0.212	1.36	0.121	0.43	0.895	3.07	4.03	0.56	3.39	4.42	0.796	1.05	1.34	3.59	6.13	9.02	2.68	0.99
C_34	Control	Male	53	46.8	1.86	1.82	7.94	6.94	1.25	0.33	126	8.54	0.037	0.95	0.726	22.6	133	8.52	0.31	1.23	74	38.5	28.3	0.18	0.271	3.72	8.66	0.358	0.191	0.156	0.26	0.211	1.34	0.148	0.509	0.863	4.51	4.4	0.529	4.54	7.25	0.938	0.889	1.78	4.46	9.9	11.5	3.1	1.17
C_35	Control	Male	38	33.8	1.26	1.59	7.34	4.03	1.16	0.437	95.1	5.65	0.025	0.685	1.36	28.7	159	4.38	0.267	1.63	79.4	21.6	23.2	0.301	0.401	2.66	8.97	0.253	0.254	0.199	0.232	0.196	1.5	0.127	0.56	0.67	4.12	6.03	0.524	5.1	6.85	1.01	1.77	1.93	5.07	9.05	13	3.83	1.17
C_36	Control	Male	27	35.9	1.87	2.04	8.2	4.95	2.18	0.37	101	10.4	0.027	0.974	1.12	27.3	184	7.85	0.355	1.65	66.2	28.6	27.9	0.195	0.358	3.24	10.2	0.373	0.232	0.144	0.23	0.222	2.27	0.121	0.591	0.91	4.85	9.07	0.481	3.33	8.58	0.994	0.478	1.5	2.55	9.28	11.9	4.04	0.852
C_37	Control	Male	28	31.9	4.08	3.8	8.69	6.53	3.45	0.453	102	8.67	0.026	1.38	2.05	33.5	197	9.02	0.685	3	79.1	29.6	51.2	0.294	0.245	2.93	17.4	0.4	0.238	0.21	0.228	0.517	2.17	0.137	0.766	1.14	5.77	7.36	0.568	6.65	10.4	1.79	1.47	1.86	4.04	12.3	15	6.33	1.12
C_38	Control	Male	23	27.4	1.65	1.26	6.78	3.39	2.09	0.396	90.3	8.65	0.039	1.09	0.869	23.7	154	7.11	0.307	1.07	85.4	32.1	30	0.333	0.363	2.55	9.41	0.274	0.2	0.178	0.24	0.171	1.49	0.142	0.638	0.681	3.44	5.77	0.38	3.93	8.01	0.996	0.675	1.63	3.14	8.27	9.6	3.23	0.691
C_39	Control	Male	20	19.7	0.989	1.6	8.42	9.78	1.49	0.308	127	10.8	0.103	0.634	0.457	20.1	107	8.32	0.149	1.08	74.6	31	27.8	0.223	0.285	2.24	7.64	0.455	0.275	0.138	0.18	0.148	1.55	0.139	0.492	0.499	4.04	5.84	0.622	3.13	5	0.908	0.494	1.04	2.81	7.49	9.44	2.48	0.737
C_40	Control	Male	23	20.5	1.36	1.81	11.4	3.79	0.862	0.303	117	6.07	0.041	0.572	0.935	35.9	146	5.35	0.194	1.31	78.9	28.6	23	0.285	0.381	3.61	8.12	0.302	0.2	0.297	0.269	0.161	1.38	0.086	0.445	0.911	3.77	6.62	0.712	4.56	6.47	1.02	1.13	1.53	3.87	8.29	8.92	2.89	0.89
C_41	Control	Male	21	36.2	1.89	1.9	7.87	11.5	1.78	0.39	176	11.6	0.072	0.989	1.01	43.3	169	11	0.346	1.38	82.6	31.1	26.6	0.413	0.54	3.53	8.5	0.416	0.288	0.264	0.369	0.28	2.32	0.139	0.699	0.877	6.09	9.59	0.598	7.06	7.12	1.55	2.06	3.19	7.56	10.6	12.1	3.56	1.62
C_42	Control	Male	23	27.3	1.33	1.54	6.87	7.49	1.63	0.407	126	10.2	0.032	0.945	0.617	33.7	131	14.6	0.378	1.35	72.4	37.3	22.2	0.314	0.387	3	9.5	0.422	0.194	0.208	0.273	0.218	1.34	0.098	0.463	0.759	5.22	5.85	0.581	4.53	5.98	1.37	1.01	1.86	3.65	7.18	10.3	3.08	0.913
C_43	Control	Male	32	29.2	1.8	1.69	6.6	3.4	1.44	0.353	80.6	6.48	0.038	0.683	0.989	22.5	157	6.18	0.208	1.32	79.7	25.2	22.7	0.262	0.354	3.09	8.63	0.304	0.16	0.18	0.224	0.242	1.75	0.127	0.58	0.643	3.45	7.02	0.474	4.12	6.35	0.849	0.863	1.75	3.89	9.85	11.7	3.63	1.04
C_44	Control	Male	35	24.7	1.23	1.85	8.02	2.93	1.01	0.334	80.4	3.97	0.037	0.464	0.869	17.9	89.9	3.52	0.155	1.48	60.9	22.3	24.1	0.181	0.29	2.34	8.12	0.339	0.221	0.16	0.277	0.2	1.66	0.108	0.385	0.642	3.5	7.69	0.744	2.9	4.29	0.76	0.455	1.11	2.43	7.2	10.2	3.57	0.706
C_45	Control	Male	38	21.9	2.25	3.69	15.3	10.9	3.36	0.519	145	12.3	0.039	1.57	1.72	29.3	193	18.7	0.742	1.59	123	55.6	35.6	0.452	0.579	5.21	11.6	0.547	0.34	0	0.42	0.307	2.42	0.169	0.823	1.27	5.49	9.71	0.968	6.49	8.16	2.23	1.88	3.26	8.16	9.84	13.9	4.66	1.89
C_46	Control	Male	23	33.6	1.88	2.04	8.88	5.22	2.01	0.297	107	8.22	0.033	0.897	0.903	23.5	158	6.96	0.307	1.39	83.2	32.3	24.6	0.324	0.449	2.85	7.87	0.651	0.381	0.216	0.278	0.314	2.47	0.129	0.795	0.927	4.84	8.34	0.571	3.96	8.06	0.857	0.76	1.69	3.1	9.99	13.5	4.21	0.966
C_47	Control	Male	54	17.1	1.33	2.37	8.81	7.41	1.5	0.353	124	7.82	0.061	0.721	1.13	21.6	114	8.63	0.203	1.47	78.7	32.9	37.7	0.308	0.402	2.24	12.2	0.615	0.297	0.309	0.278	0.248	1.5	0.16	0.601	0.906	5.79	4.94	0.79	4.05	5.66	1.31	0.294	1.27	2.6	7.35	9.86	3.17	0.878
C_48	Control	Male	39	31	1.66	2.66	7.27	5.44	3.35	0.481	101	9.67	0	1.19	0.919	26.3	161	8.54	0.285	1.21	69.2	31.2	21.4	0.221	0.387	2.39	7.07	0.415	0.335	0.163	0.257	0.258	1.67	0.138	0.682	0.876	5.03	8.02	0.66	4.14	9.1	1.21	0.591	1.51	3.58	7.65	9.9	3.33	1.07
C_49	Control	Male	34	34.7	2.03	2.16	8.37	12.7	2.15	0.42	145	13.9	0.038	1.42	0.66	55	182	12.1	0.489	1.29	82.4	32.9	19.4	0.501	0.374	4.13	11.5	0.511	0.302	0.278	0.308	0.346	2.81	0.123	0.571	0.953	6.36	6.19	1.01	5.25	7.85	1.23	1.12	1.5	3.06	9.32	9.99	3.05	0.926
C_50	Control	Male	55	26.3	2.82	2.57	8.3	8.4	3.08	0.572	114	9.78	0.039	0.915	0.977	31.5	186	6.18	0.4	1.77	62.2	24	25.7	0.396	0.546	2.61	8.25	0.376	0.26	0.25	0.209	0.356	2.35	0.136	0.54	1.16	5.59	7.8	0.955	5.37	9.9	1.19	0.839	2.09	4.04	10	12.4	3.69	1.14
C_51	Control	Male	35	21.8	2.24	2.2	8.38	5.52	2.99	0.39	98.2	7.42	0.067	1.14	0.557	18	109	7.14	0.382	1.34	70.5	31.2	24.2	0.278	0.562	3.14	8.6	0.525	0.317	0	0.407	0.28	2.14	0.156	0.691	0.9	5.66	4.51	0.552	5.59	7.63	1.12	2.08	0.999	4.67	12.6	9.96	4.09	1.7
C_52	Control	Male	37	31.8	1.42	2.4	7.7	15.4	4.45	0.414	171	23.7	0.059	3	0.503	41.7	204	21.3	1.01	1.99	136	65.9	62.5	0.417	0.71	5.84	21.6	0.542	0.349	0.274	0.479	0.206	1.39	0.136	0.637	0.79	3.46	4.5	0.655	5.23	7.03	3.13	2.43	3.15	8.04	7.06	9.68	4.01	1.36
C_53	Control	Male	25	49.2	2.16	3.23	8.72	6.28	1.95	0.467	84.8	8.35	0.034	1.49	1.15	26	136	8.15	0.434	1.52	76.5	29.8	21.9	0.244	0.352	3.45	7.69	0.504	0.237	0.216	0.262	0.332	1.79	0.162	0.582	0.861	4.42	6.7	0.746	4.28	6.32	1.32	1.1	1.8	4.26	9.03	11.2	3.59	1.09
C_54	Control	Male	26	26.7	3.48	3.09	11.9	10.5	3.12	0.446	140	11.7	0.045	1.62	0.93	36.7	168	17.4	0.667	1.89	145	54.6	36.5	0.493	1.16	5.78	14.7	0.541	0.365	0.331	0.353	0.416	2.44	0.164	0.924	0.957	6.42	8.9	0.915	6.5	7.9	2.01	2.29	3.17	8.6	12.6	13.8	4.67	2.15
C_55	Control	Male	34	23.4	2.45	4.37	10.2	9.53	3.53	0.468	103	9.67	0.039	1.99	1.69	23.8	121	12.3	0.507	1.74	99.9	39	35	0.237	0.332	3.8	12.3	0.46	0.383	0.325	0.281	0.377	1.92	0.197	0.637	1.11	4.3	4.28	0.674	4.33	6.33	1.4	0.627	0.971	2.91	9.95	12.5	4.25	1.16
C_56	Control	Male	41	44.6	2.96	2.8	10.7	2.76	1.43	0.485	94.5	5.94	0.048	0.775	0.837	22.5	134	5.05	0.227	2.11	80.4	24.9	30.6	0.307	0.47	2.67	11.6	0.529	0.346	0.271	0.316	0.426	2.17	0.162	0.746	1.03	5.11	3.91	0.873	4.66	5.99	1.16	1.09	2.39	4.59	10.4	13.2	4.24	1.69
C_57	Control	Male	37	58.4	1.78	1.94	7.08	2.48	1.38	0.538	84.6	4.96	0.115	0.879	0.806	22.1	101	7.15	0.339	1.36	107	35.9	31.7	0.43	0.501	4.67	13	0.514	0.348	0.201	0.426	0.198	1.73	0.188	0.715	0.922	4.4	5.86	0.467	4.71	5.77	1.35	0.797	1.47	6.36	9.87	8.3	3.67	1.55
C_58	Control	Male	29	44.7	2.01	2.8	8.47	6.84	3.92	0.587	112	13.4	0.041	1.29	1.23	32.1	202	6.92	0.49	2.04	57.4	27.6	25.6	0.279	0.401	2.79	8.14	0.412	0.29	0.284	0.263	0.379	2	0.158	0.83	1.12	6.3	10.6	0.582	6.34	13.3	1.35	1.59	2.49	3.79	7.99	11.3	3.88	1.21
C_59	Control	Male	30	24.1	1.82	3.15	9.93	6.7	2.4	0.38	99.2	8.94	0.059	1.31	1.26	20.8	108	8.67	0.403	1.71	68.4	25.8	26.8	0.225	0.245	2.89	9.36	0.508	0.274	0.152	0.302	0.389	2.26	0.16	0.638	1.12	4.1	6.81	0.637	3.49	5.59	0.971	0.729	1.09	2.28	9.66	12.4	3.63	0.99
C_60	Control	Male	36	28.9	2.07	2.57	10.5	27.7	4.05	0.364	237	21.8	0.054	1.13	1.32	42.5	187	13.1	0.467	1.57	87.6	43	28.6	0.244	0.385	4.61	9.21	0.438	0.323	0.176	0.258	0.302	2.73	0.181	1.03	0.956	6.29	8.91	1.76	4.11	5.55	1.54	0.961	1.94	3.35	7.73	12.6	4.11	0.844
PGB_01	Glioblastoma	Male	69	39.9	3.49	6.38	14.9	27.2	3.83	0.597	231	14.8	0.042	2.43	2.06	70.2	159	41.6	1.52	3	144	67.7	87.9	0.342	0.397	4.73	44.7	0.534	0.369	0.19	0.373	0.54	2.48	0.101	0.876	2.31	11.2	4.72	0.951	9.98	10.5	3.05	0.883	1.88	4.27	14.7	16.7	6.9	1.95
PGB_02	Glioblastoma	Male	68	41	4.47	8.7	17.9	31	7.47	0.903	306	26.4	0.018	3.05	2.8	66.4	223	41.1	1.66	2.91	82.4	59.7	69.2	0.281	0.348	3.45	19.3	0.569	0.328	0.172	0.359	0.734	3.28	0.094	1.15	2.6	12.8	14.5	1.27	12	17.5	3.04	0.701	2.23	5.68	14.1	16.3	7.65	1.61
PGB_03	Glioblastoma	Male	58	62.9	2.36	5.37	13.5	28.1	4.37	0.535	311	18.6	0.026	2.2	2.66	50.6	108	36.8	1.51	3.42	61.5	47.3	83.6	0.218	0.301	2.39	23.8	0.901	0.459	0.158	0.246	0.539	3.45	0.12	0.898	1.83	11.5	5.32	0.709	10.2	9.28	2.18	0.638	1.04	3.07	11.9	16.4	7.58	1.11
PGB_04	Glioblastoma	Male	35	39.7	2.6	2.63	8.62	12.5	3.34	0.431	167	12.1	0.025	1.83	1.65	32.8	135	20	0.965	2.63	73.1	38.6	62.4	0.247	0.282	2.32	18.2	0.514	0.318	0.149	0.221	0.337	2.11	0.093	0.67	1.16	7.89	5.96	0.602	6.39	11.4	2.18	0.512	1.3	3.8	12.6	16.2	6.2	1.43
PGB_05	Glioblastoma	Male	62	51.9	4.34	12	22.9	50.9	7.73	0.755	434	34	0.024	4.39	0.729	62.9	222	58.3	1.05	2.02	102	69.9	44	0.345	0.418	4.7	8.94	0.818	0.472	0.255	0.346	0.654	3.58	0.105	0.817	1.95	13.2	6.48	0.952	9.89	13.4	2.7	0.75	2.27	5.52	18.8	22.1	6.93	1.51
PGB_06	Glioblastoma	Male	54	35.8	3.19	8.32	16.5	35.1	6.03	0.618	302	22.6	0.03	3.06	2.57	47.3	138	50.5	1.9	3.42	79.4	54.2	101	0.275	0.369	2.61	24.2	0.658	0.345	0.218	0.29	0.593	3.15	0.104	0.695	2.27	11.5	5.4	0.817	8.82	10.8	3.08	0.827	1.4	3.52	13.6	17.5	8.25	1.75
PGB_07	Glioblastoma	Male	70	44.1	4.28	7.85	15.1	33.8	10.7	0.819	334	28.2	0.05	3.19	2.59	57.4	239	45.4	1.8	3.7	66.8	55.1	75.8	0.284	0.373	2.39	17.6	1.16	0.565	0.164	0.307	0.671	4.7	0.131	1.33	1.93	14.5	14.3	0.882	10.8	19.1	3.51	0.738	2.13	4.81	15.3	21.5	8.76	2.07
PGB_08	Glioblastoma	Male	73	41.8	2.3	2.81	10.7	12.1	3.72	0.363	175	13.3	0.032	1.07	1.01	28.5	140	14.9	0.699	2.17	53	26.1	71.1	0.209	0.307	1.59	22.6	0.53	0.286	0.127	0.214	0.226	1.41	0.113	0.523	1.2	5.27	2.43	0.475	5.78	10.4	1.84	0.254	1.26	2.8	7.48	8.5	3.56	1.73
PGB_09	Glioblastoma	Male	73	63.3	2.48	2.19	9.84	11.6	1.86	0.36	215	8.79	0.025	0.888	1.14	25.6	65.4	12.5	0.391	1.77	55.7	29.8	46.8	0.188	0.222	1.56	9.79	0.438	0.241	0.109	0.157	0.314	1.84	0.085	0.575	1.07	7.01	3.6	0.577	6.6	7.11	1	0.178	0.653	1.99	11.7	12.8	4.32	1.12
PGB_10	Glioblastoma	Male	73	30.6	2.73	6.22	12.7	49.8	6.09	0.419	321	21.5	0.031	2.55	0.828	56.2	129	23.3	0.843	1.08	76.8	44.3	40	0.181	0.208	3.73	11.6	0.34	0.182	0.147	0.208	0.478	1.98	0.106	0.563	1.34	8.75	3.12	0.734	6.78	7.15	1.72	0.422	1.3	3.32	9.01	9.63	3.04	1.04
PGB_11	Glioblastoma	Male	65	46.9	2.77	5.14	14.5	25.7	2.95	0.388	237	12.3	0.022	1.6	1.93	40.3	105	31.1	0.973	2.08	78.4	49.2	76.2	0.159	0.218	2.81	22.9	0.231	0.142	0.092	0.311	0.321	1.85	0.094	0.534	1.87	8.33	2.75	0.837	7.41	7.71	2.04	0.29	0.726	3.27	9.78	11.3	5.16	1.53
PGB_12	Glioblastoma	Male	57	27.8	2.33	2.26	8.83	10.8	2.12	0.338	181	10.1	0.02	0.917	1.63	29.9	91.1	17	0.627	2.45	61.6	35.9	73	0.127	0.278	1.68	21.8	0.569	0.277	0.119	0.267	0.207	1.67	0.098	0.502	0.983	5.91	5.25	0.499	5.71	7.53	1.92	0.402	0.943	2.09	8.2	10.4	4.86	1.47
PGB_13	Glioblastoma	Male	70	47.8	2.68	4.71	10.5	34.4	4.05	0.512	261	20.6	0.028	2.03	2.07	44.8	103	33.4	1.21	2.5	57.4	38.8	61.4	0.228	0.255	2.61	21.1	0.513	0.315	0.161	0.231	0.411	2.77	0.131	0.846	1.34	10.8	4.79	0.589	8.67	8.79	2.14	0.573	0.988	3.45	9.77	12.6	5.85	0.939
PGB_14	Glioblastoma	Female	80	32.2	2.47	3.35	9.46	21.6	3.99	0.417	254	15.7	0.036	1.47	1.46	48.8	117	15.3	0.768	2.26	59.5	26.9	54.2	0.124	0.19	2.05	17.3	0.389	0.214	0.137	0.208	0.379	2.28	0.113	0.72	0.996	7.56	3.98	0.5	5.79	8.11	1.51	0.418	1.08	2.35	8.51	12.1	4.83	1.01
PGB_15	Glioblastoma	Male	86	36.4	3.12	6.62	12.5	26.4	4.88	0.616	206	14.9	0.013	1.65	1.39	34	107	19.8	0.814	1.75	42.9	29.2	33.7	0.181	0.25	1.75	9.65	0.418	0.244	0.11	0.258	0.461	2.6	0.1	0.802	1.43	9.12	7.4	0.539	6.56	9.22	1.51	0.317	1	2.67	7.48	10.9	4.68	1.31
PGB_16	Glioblastoma	Male	51	26.8	2.15	3.66	8.35	13.2	2.93	0.355	145	10.9	0.026	1.38	1.1	29.1	73.6	12.1	0.697	1.6	47	25.4	33.8	0.202	0.253	2.38	10.6	0.453	0.234	0.116	0.178	0.437	2.4	0.108	0.6	1.24	6.67	4.77	0.432	5.43	6.17	1.16	0.463	0.743	2.52	10.5	11.9	4.26	1.12
PGB_17	Glioblastoma	Male	67	39.9	2.93	3.13	12.1	14.7	2.34	0.309	193	10.7	0.035	1.27	1.97	29.9	97.2	15.5	0.726	2.35	80.4	41.7	102	0.191	0.264	2.23	24.4	0.407	0.288	0.108	0.223	0.271	1.95	0.12	0.567	1.31	5.81	4.96	0.644	5.68	7.94	1.92	0.566	0.905	2.06	11	11.5	5.38	1.57
PGB_18	Glioblastoma	Female	67	29.3	2.92	2.76	7.45	13.9	3.05	0.384	149	10.7	0.02	1.26	1.39	24.8	87.6	13.2	0.722	2.09	54	27.7	56.9	0.178	0.227	1.48	15.8	0.45	0.282	0.108	0.234	0.343	1.99	0.118	0.667	1.03	6.68	4.08	0.47	5.53	7.9	1.84	0.41	0.806	2.18	8.67	11.3	4.78	2.06
PGB_19	Glioblastoma	Male	81	53.9	2.29	2.7	7.43	9.72	3.02	0.373	110	10.6	0.022	1.53	1.6	20.6	98.4	28.1	1.23	2.38	55.2	34.2	56.2	0.212	0.373	1.81	16.1	0.557	0.283	0.148	0.305	0.397	1.89	0.114	0.536	1.21	6.64	4.89	0.497	5.17	10.3	2.27	0.31	1.26	3.19	11.3	12.3	5.8	1.52
PGB_20	Glioblastoma	Male	77	36.8	3.62	3.65	11.4	14.1	2.4	0.286	210	12.1	0	1.15	1.3	38.1	108	21	0.724	2.12	77	46.3	65.8	0.183	0.351	2.96	21.7	0.352	0.203	0.142	0.27	0.31	1.46	0.114	0.485	1.43	7.56	3.23	0.882	7.95	8.22	1.94	0.578	1.04	3.82	10.4	10.8	4.46	1.53
PGB_21	Glioblastoma	Female	48	40.9	3.71	4.57	14.4	40.1	4.92	0.589	356	23.2	0.025	2.42	1.6	71.1	182	22.5	1.12	2.51	113	49.3	76.2	0.216	0.461	4.1	25.1	0.642	0.363	0.227	0.295	0.313	2.92	0.132	0.828	1.75	10.1	5.49	0.85	9.05	10.3	2.18	0.541	1.36	3.48	13.4	17.1	6.39	1.62
PGB_22	Glioblastoma	Male	66	55	2.83	4.28	10.4	15.1	3.4	0.413	186	10.8	0.033	1.37	1.5	29.1	90.6	14.4	0.717	2.33	40	23.4	43.2	0.195	0.265	1.31	9.18	0.446	0.276	0.13	0.123	0.386	2.3	0.117	0.653	1.32	7.31	6.12	0.754	5.94	7.71	1.45	0.299	0.871	2.21	9.43	12.1	4.59	1.32
PGB_23	Glioblastoma	Female	73	56.7	3.19	5.33	11.8	32.2	6.51	0.697	260	25.3	0.027	2.52	1.13	38.9	117	22.4	1.02	2.05	53.4	39.1	53.6	0.225	0.237	2.36	12.7	0.467	0.309	0.1	0.164	0.516	2.6	0.118	0.734	1.55	9.52	4.54	0.691	7.37	10	2.02	0.475	1.07	2.65	10.3	11.6	4.88	1
PGB_24	Glioblastoma	Male	48	27.3	1.31	1.98	5.31	14	2.32	0.263	144	7.99	0.018	0.888	0.647	24.4	60.9	9.2	0.391	0.751	24.5	15.9	19.9	0.089	0.152	1.1	5.36	0.238	0.148	0.062	0.094	0.185	1.35	0.105	0.376	0.633	4.53	2.63	0.402	3.52	3.98	0.878	0.221	0.459	1.32	3.98	5.35	2.09	0.598
PGB_25	Glioblastoma	Male	65	32.5	3.39	3.82	9.31	21.5	4.81	0.476	218	18.1	0.018	1.43	1.98	33.7	111	17.6	1.04	2.76	42.6	29.3	79.2	0.185	0.224	1.54	19.2	0.569	0.293	0.104	0.175	0.449	2.81	0.107	0.876	1.45	8.91	5.09	0.735	7.77	11	2.41	0.672	1.05	2.4	8.98	10.7	5.59	1.42
PGB_26	Glioblastoma	Male	57	45.3	5.34	9.89	20.2	62.2	10.8	0.726	360	33	0.03	4.05	1.91	54.8	184	33.8	1.54	2.25	94.7	62.1	87.2	0.195	0.328	4.16	20.5	0.356	0.253	0.162	0.312	0.621	3.21	0.126	0.857	2.13	10.9	7.51	0.803	8.05	10.6	2.65	0.364	1.21	3.97	12.8	15.7	6.88	1.19
PGB_27	Glioblastoma	Female	62	25.5	3.3	2.51	11.5	11.6	1.65	0.372	172	8.35	0.023	0.807	1.72	26	85.3	19.8	0.591	2.97	71.4	36.7	82.3	0.145	0.272	1.69	20.4	0.608	0.337	0.145	0.23	0.286	2.25	0.109	0.735	1.11	6.27	2.97	0.585	5.45	7.03	2.01	0.368	0.878	2.46	10.3	13.2	6.07	1.61
PGB_28	Glioblastoma	Male	59	64.8	4.19	9.61	22.6	30.6	6.04	0.886	432	30.6	0.016	3.07	5.1	85.6	262	32.5	1.4	6.34	120	68.1	109	0.392	0.59	5.9	38.7	1.25	0.611	0.355	0.456	0.76	5.15	0.102	1.43	3.24	16.4	18.1	1.41	14.7	19.2	3.08	1.26	3.04	5.7	22.9	30.8	13.7	2.18
PGB_29	Glioblastoma	Male	54	39.6	3.56	3.12	13.7	14.7	3.46	0.493	248	18.7	0.028	1.3	2.96	44.1	202	16.3	0.926	4.36	103	54.3	132	0.272	0.385	3.25	36.1	0.642	0.439	0.186	0.424	0.423	2.19	0.093	0.751	1.48	10	7.4	0.852	8.77	15.4	3.17	0.494	1.6	4.77	15.2	17.6	9.34	1.84
PGB_30	Glioblastoma			32.5	2.53	3.98	10.8	26.2	4.86	0.465	331	18.2	0	1.82	1.1	66	138	26.3	1.41	1.86	64.9	35.5	69.1	0.165	0.265	2.49	21	0.374	0.258	0.211	0.285	0.267	1.81	0.135	0.517	1.17	6.34	2.99	0.779	6.05	7.06	1.78	0.658	1.16	2.49	6.55	8.59	4.16	1.07
PGB_31	Glioblastoma			21.1	3.1	5.47	12.8	18.7	6.52	0.854	210	24.2	0.029	2.18	3.35	38.6	175	25.2	1.56	4.2	62.2	37.5	84.5	0.267	0.394	1.97	25.4	0.585	0.446	0.141	0.241	0.632	3.09	0.111	0.98	1.61	8.53	12.9	0.8	7.23	14	2.88	0.681	1.48	2.74	10.6	16	8.46	1.67
PGB_32	Glioblastoma			8.56	1.45	1.23	4.88	5.06	1.34	0.218	68.2	4.83	0.016	0.601	1.12	12.6	52.6	8.3	0.442	1.52	33.2	14.4	38.3	0.105	0.183	0.806	12.3	0.232	0.148	0.072	0.151	0.193	0.904	0.123	0.428	0.57	2.99	2.04	0.355	2.51	3.8	1.12	0.19	0.511	1.31	4.26	5.54	3.21	1.01
PGB_33	Glioblastoma			45.6	2.54	5.18	12.2	25.5	4.56	0.614	255	21.5	0.028	2.36	1.47	55	152	27.4	1.15	2.56	84.9	41.5	57.2	0.239	0.397	3.5	21	0.606	0.372	0.164	0.246	0.69	3.01	0.108	0.855	1.72	11.2	6.72	0.782	8.53	11.9	2.25	0.611	1.67	3.85	12.9	14.4	5.11	1.38
PGB_34	Glioblastoma			30.5	1.82	4.6	11.9	28.3	4.2	0.407	257	18.5	0.017	1.52	0.97	50.3	151	8.54	0.571	2.34	63.5	26.8	51.3	0.236	0.317	2.74	19.8	0.544	0.439	0.179	0.242	0.52	2.73	0.11	0.678	1.31	10.6	5.32	0.801	6.96	10.4	1.67	0.499	1.57	2.66	9.8	12.7	4.06	1.02
PGB_35	Glioblastoma			54.6	2.76	2.76	9.12	12.1	2.2	0.485	207	13.2	0.04	1.17	1.15	37.6	111	15.9	0.668	2.31	66.5	32.4	72.5	0.144	0.23	1.88	22.1	0.462	0.28	0.135	0.176	0.254	1.54	0.126	0.508	1.08	6.78	2.55	0.59	6.38	7.85	1.79	0.474	0.935	2.03	9.06	10.2	4.04	1.44
[truncated: 60 more columns]

## Sheet: Table_S7
data_spec_name	group	sex	age	mz = 369.37425 tR (min) = 16.77 tD (ms) = 4.899	mz = 496.37287 tR (min) = 5.81 tD (ms) = 6.348	mz = 520.37265 tR (min) = 5.48 tD (ms) = 6.21	mz = 520.50192 tR (min) = 5.48 tD (ms) = 6.21	mz = 524.40523 tR (min) = 6.65 tD (ms) = 6.762	mz = 544.3732 tR (min) = 5.47 tD (ms) = 6.348	mz = 675.5833 tR (min) = 9.68 tD (ms) = 9.315	mz = 689.59984 tR (min) = 10.21 tD (ms) = 9.453	mz = 706.58115 tR (min) = 10.8 tD (ms) = 9.315	mz = 717.63173 tR (min) = 11.37 tD (ms) = 9.867	mz = 729.63417 tR (min) = 10.99 tD (ms) = 9.798	mz = 731.65073 tR (min) = 11.85 tD (ms) = 10.074	mz = 732.59949 tR (min) = 11.02 tD (ms) = 9.453	mz = 746.61452 tR (min) = 11.56 tD (ms) = 9.66	mz = 757.66678 tR (min) = 12.15 tD (ms) = 10.212	mz = 772.63268 tR (min) = 11.82 tD (ms) = 9.936	mz = 773.70024 tR (min) = 13.51 tD (ms) = 10.626	mz = 774.64814 tR (min) = 12.62 tD (ms) = 10.143	mz = 780.602 tR (min) = 10.6 tD (ms) = 9.729	mz = 785.70255 tR (min) = 13.21 tD (ms) = 10.626	mz = 787.71846 tR (min) = 13.84 tD (ms) = 10.764	mz = 788.66701 tR (min) = 13.15 tD (ms) = 10.281	mz = 796.63348 tR (min) = 11.77 tD (ms) = 10.143	mz = 799.71857 tR (min) = 13.66 tD (ms) = 10.833	mz = 801.73609 tR (min) = 14.16 tD (ms) = 11.04	mz = 813.73641 tR (min) = 13.82 tD (ms) = 11.04	mz = 814.68324 tR (min) = 13.29 tD (ms) = 10.488	mz = 815.75304 tR (min) = 14.4 tD (ms) = 11.247	mz = 820.79105 tR (min) = 16.01 tD (ms) = 11.316	mz = 822.80635 tR (min) = 16.19 tD (ms) = 11.523	mz = 832.63655 tR (min) = 11.17 tD (ms) = 10.488	mz = 834.65401 tR (min) = 12.14 tD (ms) = 10.626	mz = 846.80869 tR (min) = 16.03 tD (ms) = 11.592	mz = 848.82424 tR (min) = 16.23 tD (ms) = 11.73	mz = 870.80997 tR (min) = 15.92 tD (ms) = 11.868	mz = 872.82693 tR (min) = 16.08 tD (ms) = 11.937	mz = 874.84197 tR (min) = 16.27 tD (ms) = 12.075	mz = 876.85717 tR (min) = 16.42 tD (ms) = 12.213	mz = 896.829 tR (min) = 15.94 tD (ms) = 12.075	mz = 898.84289 tR (min) = 16.13 tD (ms) = 12.282	mz = 900.85745 tR (min) = 16.3 tD (ms) = 12.42	mz = 902.87325 tR (min) = 16.5 tD (ms) = 12.627
sample_1	Glioblastoma	Male	69	7.46097	9.52139	7.86814	0	7.89518	6.91583	2.57818	0	0	0	2.96471	5.48337	5.47536	2.4652	0	0	0	1.92762	5.42196	3.563	5.52755	7.37238	0	0	0	6.66055	4.76292	0	5.9453	0	0	5.1628	6.97498	7.71108	4.93473	7.1067	8.43277	8.80757	5.41335	6.19986	6.34465	5.02964
sample_12	Glioblastoma	Male	54	7.83936	8.91231	7.57309	3.3142	7.55862	6.50832	6.79431	5.98348	7.25555	4.21472	7.00784	7.91894	8.70649	6.90968	5.98627	7.05846	6.24278	6.71085	8.99821	7.64415	8.40195	8.96003	5.82763	7.20488	7.77156	9.08221	6.50186	8.10281	6.90774	7.17587	5.37207	8.295	7.19375	8.33199	6.54673	7.20738	8.09221	8.75792	6.25419	6.26539	6.33753	7.01843
sample_13	Glioblastoma	Male	70	7.89222	9.24987	8.38015	4.63193	8.03404	6.28379	7.79339	7.1361	7.31132	3.92944	7.5945	8.13493	9.02123	7.22156	6.30305	7.99103	6.97542	7.22247	9.40352	8.22724	8.6825	9.59093	5.96215	7.80664	7.80021	9.49231	6.94041	8.56117	5.7555	5.98083	5.73575	8.16851	6.25488	7.4892	5.16696	6.81426	7.71875	8.07955	4.99234	5.75883	6.23176	6.72492
sample_17	Glioblastoma	Male	73	7.60721	8.91162	7.46281	2.15668	7.29432	5.54789	6.84716	6.54712	6.43285	4.90564	7.7528	8.82039	8.31261	6.24541	6.68059	7.72105	6.02307	6.55029	8.0409	8.16185	8.79133	8.6007	5.56429	7.21707	7.48831	9.97373	7.45793	8.12778	5.68283	5.51499	5.80063	8.60783	6.99785	8.0123	6.24223	7.97913	8.8256	9.01147	6.02975	7.03197	7.58045	8.12652
sample_20	Glioblastoma	Male	73	8.45052	10.0425	9.61637	5.49866	5.81829	8.72433	6.08641	5.87413	4.90819	2.37133	7.82382	8.25178	7.87445	6.38052	6.23191	6.3951	2.60188	5.81658	7.39816	7.92582	8.2215	8.58539	4.97874	5.94993	6.54462	9.27586	6.0037	7.84732	5.6156	6.42882	2.41701	7.47626	7.46604	9.02061	7.38864	8.50906	9.48505	9.95115	7.42859	7.95378	7.92392	8.36036
sample_21	Glioblastoma	Male	73	8.30745	8.54198	6.59188	0	7.33606	4.92002	6.29033	6.15365	7.08055	0.966424	6.66686	7.63578	9.26261	6.83134	5.39155	6.68651	6.36558	6.68963	8.36264	7.65653	8.46395	9.51745	4.83464	7.10993	8.02413	8.95081	6.48682	8.62837	7.93775	8.23821	3.17106	7.73575	7.88464	9.35896	6.59314	7.66143	8.50753	9.45336	6.2762	6.6712	6.83033	7.75916
sample_23	Glioblastoma	Male	65	8.56481	7.92543	4.77494	0	5.84846	2.3673	5.99616	4.30457	6.43255	3.74796	6.99949	8.12465	8.8047	6.59609	5.85096	6.62669	3.57099	6.06293	8.18569	7.43551	8.1297	8.93323	4.54882	5.3819	6.72616	8.73106	5.17591	7.2002	8.00554	8.68721	4.65889	8.5995	7.97176	9.72769	7.0238	8.25785	9.03298	10.0099	7.76399	7.76896	7.48916	8.23481
sample_24	Glioblastoma	Male	57	8.74879	9.53866	7.89529	3.44315	7.58453	6.70716	6.43114	5.5277	5.63767	4.54898	7.56597	8.36038	8.07717	6.20559	6.65769	6.84854	5.01106	6.34455	8.00363	8.00632	8.38237	8.59779	5.54696	6.49426	6.74619	9.32078	6.81563	7.51711	6.67048	6.39434	6.0793	8.74172	8.05572	9.0233	7.90669	8.82048	9.5522	9.95705	7.78304	7.98703	8.18395	8.8837
sample_28	Glioblastoma	Male	70	7.72682	8.7926	7.25518	2.52816	7.22069	5.30573	6.47143	6.07538	6.44977	3.40348	7.12338	7.84934	8.68399	6.79858	5.97755	6.99173	5.71632	6.59058	7.75341	7.72755	8.05832	9.52882	5.43768	6.81483	6.57215	8.87618	6.29523	7.0959	7.06309	7.48506	4.29859	8.04645	7.419	8.76743	7.22297	8.26034	8.66125	9.14611	8.22901	7.97353	7.61392	7.8722
sample_29	Glioblastoma	Male	86	8.35041	9.15142	7.31476	1.49184	7.49965	5.15612	6.42015	5.9164	6.88259	4.37677	6.87726	7.76037	9.26276	7.25737	5.62722	6.78855	5.70559	6.92475	8.45427	7.56841	8.05528	9.28729	4.72098	6.46268	6.62685	8.71398	6.44451	6.97352	7.78223	8.1004	4.84981	8.43755	7.87899	9.30057	6.93434	7.93191	8.70757	9.48688	6.7776	7.00877	7.06335	7.84201
sample_31	Glioblastoma	Female	80	8.40703	8.37568	6.87905	0	4.84917	3.18312	4.68672	0	3.7526	3.27852	2.42464	6.05631	6.72792	3.79259	2.66033	2.19207	0	0	2.91638	5.25579	6.84509	6.94837	0	0	3.89252	7.83187	0	5.57057	5.80642	7.66949	0	0	5.14845	8.90858	0	5.44713	7.7392	8.81223	0	0	2.55558	3.76609
sample_33	Glioblastoma	Male	51	8.23772	9.19795	7.53208	2.99291	7.861	6.11084	7.12566	6.75911	7.29986	4.78154	7.25417	8.3806	8.63737	7.04605	6.31323	7.32358	6.87227	7.12035	7.9352	8.11147	8.80445	9.47967	5.94678	7.64222	7.9322	9.48313	6.90593	8.53599	6.89077	7.21953	4.94118	8.55431	7.11745	8.42657	6.13739	7.34685	8.08231	8.78236	5.63163	6.23191	6.35564	7.0161
sample_34	Glioblastoma	Male	67	8.15195	9.16013	6.93816	0	7.28715	5.57933	6.84974	5.29933	5.80277	4.59365	7.43031	8.64202	8.44161	5.9915	5.98076	6.931	5.1935	5.50929	7.57619	8.02573	8.81337	8.69985	4.20526	6.20608	7.40656	9.66643	6.67477	8.07492	5.24703	6.7791	4.8496	8.65381	7.03775	8.88078	4.42662	7.74363	8.96614	9.39014	4.23897	5.69218	6.08419	6.69126
sample_38	Glioblastoma	Female	67	5.17256	7.35749	6.65602	0	4.50894	5.51669	1.74411	0	0	1.68896	0	5.55e-08	0	0	0	0	0	0	0	3.05881	2.87764	2.24352	0	0	0	5.12558	0	1.21814	0	0	0	0	0	0	0	0	0	0	0	0	0	0
sample_4	Glioblastoma	Male	68	8.18121	9.2231	7.79631	3.57055	7.75235	5.66886	7.32134	6.60803	7.22644	4.54452	7.19048	8.17977	8.54484	6.71803	6.20073	7.41817	6.4756	6.87837	8.15428	7.73308	8.54488	9.38734	4.72217	7.07445	7.62336	9.11274	6.67029	8.26499	7.12875	7.68809	2.72319	7.8642	6.92973	8.67076	5.45629	7.11594	8.07924	8.99412	4.84336	6.1133	6.73264	7.89012
sample_40	Glioblastoma	Male	81	8.15691	9.81569	8.54175	4.29298	7.63169	6.90968	6.53945	5.40449	5.914	4.55577	6.92308	7.50063	7.66317	6.17569	5.85277	6.98705	4.73115	6	8.43873	7.17158	7.61733	8.07203	5.61959	5.88892	6.16633	8.46542	6.36299	6.74453	7.36212	7.80744	5.52216	8.19423	7.76921	8.77238	7.75446	8.36539	9.05846	9.41141	7.42363	7.61382	7.84539	8.39005
sample_41	Glioblastoma	Male	77	8.7008	10.2714	8.62215	3.62657	8.70104	7.25104	7.86125	6.55993	6.18684	6.44189	7.73847	8.85291	8.05634	5.59493	6.04227	5.70117	4.92284	5.05493	7.77618	7.73072	8.19448	8.34574	2.08954	5.23658	6.6852	8.72156	5.56276	6.82755	4.8024	5.96108	4.82796	7.84056	6.00062	8.44238	4.38506	7.40629	8.51485	9.11482	6.48489	6.48169	6.90822	7.26032
sample_44	Glioblastoma	Female	48	8.40616	9.62258	7.86082	3.30028	8.13126	6.87564	6.61383	5.58153	6.51075	3.90765	7.59358	8.44454	9.06779	6.69287	6.67771	6.83813	5.34555	6.63446	7.8105	7.9153	8.32579	9.34365	5.12386	6.44647	6.74651	9.25757	6.81695	7.43686	7.45855	7.64033	4.45364	8.28874	7.81541	9.12378	6.71678	8.04069	8.89055	9.7691	6.61608	7.11791	7.1032	8.18462
sample_46	Glioblastoma	Male	66	8.28241	10.0683	9.69992	5.77233	7.74608	7.94541	7.024	6.62291	6.73528	5.51988	7.43683	8.2745	8.59922	6.1887	6.36055	6.48275	4.74732	5.63365	7.79467	7.57133	8.07097	8.59198	2.58918	6.19557	6.67625	9.08347	6.59395	6.81792	5.38008	6.50279	3.12335	7.33633	6.29514	8.24664	3.76201	7.10191	8.2637	8.90275	4.12194	6.01108	6.79496	7.27475
sample_47	Glioblastoma	Female	73	7.73366	10.1229	8.78817	4.24318	7.92781	7.21275	7.36825	6.31987	6.98492	5.29855	7.80008	8.46231	9.19773	7.06077	6.00283	6.98783	5.14979	5.98514	8.19772	7.54626	8.02163	8.82042	4.66935	6.04857	6.49212	8.69592	6.27871	6.76563	7.20981	7.6647	4.00202	7.70453	7.48504	9.05242	6.09854	7.78607	8.71015	9.18106	6.3436	6.94609	7.10946	7.51229
sample_49	Glioblastoma	Male	48	8.31025	9.95264	8.71345	4.79563	8.49006	7.40286	6.88728	6.02936	6.65486	4.49599	7.27673	8.07468	8.73446	6.836	5.94579	6.74531	5.02749	6.52793	7.9178	7.24855	8.03466	9.13391	4.43177	6.12802	6.5687	8.81358	6.26147	7.24451	7.20293	7.15802	5.01718	7.8045	7.56066	8.84671	6.65506	7.99257	8.72219	9.47629	7.6348	7.53021	7.52789	8.32443
sample_50	Glioblastoma	Male	65	8.27434	9.94624	8.89528	4.79541	8.34715	7.0348	7.9977	7.35114	7.0466	6.05226	8.07047	8.81447	8.98183	7.21319	6.80645	7.50965	6.31623	6.76033	8.12655	8.12905	8.59479	8.93564	5.37636	6.93635	7.06676	9.31863	6.83269	7.49844	6.6806	7.15028	5.82783	8.51037	7.37222	8.76423	5.73397	7.6429	8.69963	9.1605	5.41606	6.31553	7.02763	7.72086
sample_52	Glioblastoma	Male	57	8.01327	9.28935	8.33018	4.71591	7.59596	6.7586	6.93908	6.10189	6.99653	1.95263	6.54339	7.47308	9.05508	6.43119	5.26612	6.72484	6.08468	6.21206	8.63495	7.47221	8.21535	8.91034	4.8195	6.62834	7.09346	8.57778	6.32827	7.8097	7.47549	7.85651	5.24094	8.0398	7.45986	8.88391	6.34616	7.32523	8.17715	9.03285	6.17024	6.22698	6.05563	6.89767
sample_54	Glioblastoma	Female	62	8.69719	9.99329	8.28941	1.89671	8.05124	7.33637	7.4459	6.73124	4.36666	6.11135	7.85229	8.7477	7.59574	5.03975	5.74908	5.14345	3.6566	4.06262	7.9635	7.84913	8.48621	7.99058	0	6.16748	6.93956	9.65961	7.22073	7.60955	3.15447	4.92278	4.80961	8.00617	6.8081	8.13072	6.18177	7.66691	8.71685	8.90037	6.06706	7.04538	7.35895	7.28144
sample_56	Glioblastoma	Male	59	8.66056	9.84717	8.78485	4.77787	8.51071	7.27291	6.44327	6.03718	6.72954	3.77301	7.04761	7.93225	8.0538	6.69159	6.89464	6.94389	5.84529	6.70931	7.79244	8.19	8.67746	9.25833	5.20565	7.21058	7.49127	9.27448	6.67539	8.13445	7.15867	7.82977	5.31943	8.57383	7.25935	8.83684	6.60313	7.78903	8.49159	9.19129	7.44222	7.38396	7.15927	7.51639
sample_57	Glioblastoma	Male	54	8.55289	10.5338	9.30235	5.13823	8.78519	7.66391	5.65575	5.67718	4.10602	3.50057	6.97816	8.06383	7.73181	6.10369	7.39133	7.41225	4.62398	5.97404	7.51115	8.33109	8.533	9.00843	5.52279	6.47228	7.15144	9.27587	6.68695	7.01239	6.59974	6.75657	6.60222	9.17302	7.95283	9.15197	6.67926	8.80212	9.8186	10.1561	6.39641	7.26525	7.76252	8.32272
sample_6	Glioblastoma	Male	58	8.04162	9.84981	8.23368	2.46783	7.94353	6.64928	6.72921	6.05556	6.68671	5.75247	7.8031	8.49779	8.78001	6.72769	6.03423	5.96641	2.80952	6.0479	8.50619	7.16849	7.59102	8.85852	2.54618	4.93556	4.55083	8.69454	5.78908	6.26999	7.2388	8.18139	3.38766	8.12351	7.41867	9.21526	6.39857	7.75942	8.8106	9.60006	6.44805	6.94954	6.94189	7.71738
sample_61	Control	Female	31	4.87977	11.0144	10.3192	7.05498	10.3918	8.5924	7.43489	6.12027	6.10603	2.71503	6.85295	6.67782	7.21972	4.84585	6.08262	6.96488	1.38045	4.31736	7.13174	7.03283	5.2561	7.84455	3.91523	5.54864	2.46543	7.51273	6.13245	0.32493	5.08611	4.87184	3.86193	7.31269	5.54913	6.87937	4.72282	6.69388	7.14513	6.85655	3.04191	4.9369	5.37536	5.37669
sample_62	Control	Female	36	4.85738	10.0668	9.54425	6.27496	9.41246	7.54164	6.84346	6.05614	5.95649	1.05179	7.05983	6.96506	7.55516	5.58536	5.94655	7.11799	4.27342	5.61886	7.62509	7.32041	6.96424	8.62961	5.00603	6.01755	5.69408	8.07365	6.60794	6.23793	0	0	4.70011	7.47924	1.00505	2.71627	0.63963	4.5266	4.83517	3.94158	3.18218	3.5148	2.87346	0.596299
sample_63	Control	Female	32	1.4799	10.6907	9.04961	4.97271	9.57123	7.82051	6.44136	4.97814	3.16982	3.139	6.05729	6.03547	5.86497	2.4911	3.89536	4.76948	1.64297	2.07679	7.19077	6.24677	5.7565	6.52744	1.58763	2.60377	1.17487	6.76354	3.58098	2.37424	0	0	3.40644	6.71058	0	0	0	3.96057	4.54013	0	0	0	0	0
sample_64	Control	Male	31	3.15895	10.098	9.02445	4.83048	8.97318	6.69207	3.58006	2.80582	2.15794	1.98427	4.92747	6.02827	3.44606	2.24619	3.98562	4.15757	0	2.21404	0	5.39689	6.32093	5.68365	0	0	1.40208	7.27259	3.02471	3.50495	0	0	0	0	0	0	0	4.56695	5.54949	4.32653	0	0	1.83257	0
sample_65	Control	Male	37	5.02369	9.82007	7.75326	0	9.04684	5.77571	3.75746	0	4.68167	0	6.9329	7.41925	8.46224	4.38322	5.20777	4.77998	0	3.91553	3.97593	6.4825	6.37847	8.51114	0	1.99923	2.16842	8.16017	3.68118	2.32218	4.12067	4.47497	0	7.28705	5.89417	7.34775	1.71333	6.36682	7.87632	7.86712	0	3.59933	4.34806	4.78841
sample_66	Control	Male	35	3.97725	9.31029	7.72057	0.891533	8.53866	5.90166	6.1633	5.44003	6.35936	3.61464	7.25767	7.93559	8.33161	3.52422	6.04011	4.96838	3.43455	4.27307	6.42914	7.71981	7.83498	8.73856	1.98608	5.86709	6.20833	9.35094	6.16562	7.03886	1.76178	0	0	7.53969	3.97628	5.65075	0	5.26908	5.89622	5.03169	1.85536	2.65987	2.76717	2.03293
sample_67	Control	Male	41	4.66133	10.3661	9.05976	5.29484	9.72291	7.37176	7.35149	6.35717	6.00853	2.14455	7.63896	7.41996	7.85918	5.88482	6.43531	7.5018	3.32465	5.93877	7.0142	7.67684	7.11591	8.68627	4.71231	5.79616	5.38052	8.29077	6.59437	6.31377	0	0	3.31013	7.8745	2.10223	3.30174	0	4.92049	5.90315	5.26067	0	0	1.26586	0.771974
sample_68	Control	Female	63	3.35186	10.4308	9.06526	5.6153	9.59431	8.10458	7.14745	6.40348	6.24229	3.50813	6.91974	7.25874	7.89451	5.61806	5.80568	6.8125	4.68702	5.62551	8.07974	7.50573	6.94952	8.32878	5.09621	6.1753	5.12902	8.04493	6.31448	4.87721	3.67559	2.87071	4.97703	8.11534	3.92571	4.99237	0	3.905	5.06405	4.7135	0	1.06889	1.65463	0.488061
sample_69	Control	Male	24	3.72876	10.3565	9.39259	5.81203	9.33336	7.51335	5.2203	4.58613	4.36291	1.76546	6.24233	6.28576	6.88371	3.44424	5.26372	5.84438	0	2.26764	6.06811	7.21591	6.22531	7.68267	2.84575	4.55074	1.5938	7.9322	5.82701	2.12843	0	0	1.45542	6.55167	0	0	0	2.00857	2.87904	2.02318	0	0	0	0
sample_7	Glioblastoma	Male	35	7.33503	10.2302	8.99214	2.02842	8.35865	7.4015	6.05137	4.30451	3.64861	3.97053	4.64387	7.40881	6.54244	3.00079	3.75318	3.67997	0	0	5.89464	4.83937	6.03873	6.87828	0	0	3.2501	7.39428	0	0	2.47147	2.68914	0	4.93994	4.12349	6.27558	0	5.99813	7.8339	7.99186	0	4.53481	5.57266	5.7824
sample_70	Control	Male	32	0	10.169	8.70216	4.7568	8.97195	7.20318	5.07225	4.38683	3.14972	3.34372	5.15469	5.71913	5.37302	1.9999	4.29964	3.0267	0	2.02726	1.42306	6.49672	5.06141	6.82284	0	3.10947	0	7.05757	4.13385	0	1.17514	0	0	5.48271	1.17325	1.88212	0.775921	4.81065	5.51638	4.03406	0	0	1.19915	0
sample_71	Control	Male	30	0	9.86438	7.98999	0	8.67433	6.48462	0	0	0	0	4.50215	4.5695	3.04952	0	1.76667	3.5407	0	0	0	4.71701	4.91472	5.70202	0	0	2.69347	6.63602	3.77406	3.41902	0	0	0	0	0	0	0	6.02811	6.84312	0	0	0	0	0
sample_72	Control	Male	41	4.05127	10.5413	9.50678	5.58686	9.54516	8.2503	5.69117	1.60242	4.73116	0	3.67709	5.81157	7.67194	4.24646	3.37142	3.77673	1.99336	3.32858	6.96893	6.82469	7.40306	8.19644	0	1.97153	3.86433	7.09494	0	5.97493	2.94747	2.92873	0	5.91747	4.03377	6.04422	0	3.79608	6.11382	6.20389	0	0	3.47153	3.45936
sample_73	Control	Male	56	3.55997	10.2427	9.25419	5.33016	9.01913	7.48938	5.36475	2.9768	3.49612	1.86342	4.73478	6.87628	7.12192	2.28294	3.618	1.98937	1.75317	0.95189	5.56498	6.13229	7.09931	7.32457	0	1.56456	4.80877	7.66648	3.63797	5.94003	0	0	0	2.67037	3.01611	4.66908	0	5.44198	6.31968	5.84599	0	0	2.27094	0
sample_74	Control	Male	56	4.27953	10.2227	8.75115	4.51009	9.40291	7.81075	5.59174	4.18276	3.9947	2.13182	6.66794	7.64932	7.3117	3.02808	5.29715	5.03928	2.17795	0	6.05812	6.98293	7.30008	7.57811	1.51643	4.22151	5.09705	8.46997	5.94339	5.63066	0	0	1.45667	7.41793	4.09177	4.27056	1.54375	5.19019	6.09028	5.2122	0	1.66081	0	0
sample_75	Control	Female	62	3.21847	10.6642	9.27374	5.71314	10.1332	8.24892	7.31139	6.5262	5.92069	3.95369	7.45817	7.61213	7.6059	5.53711	6.31344	6.90482	4.18339	5.71442	6.88009	7.58241	6.74037	8.42936	4.42963	6.29862	4.50565	8.27709	6.44348	4.45187	0	0	1.78794	7.31676	1.69924	3.31596	0.47515	4.25656	4.97902	3.72629	0	0.461793	0	0
sample_76	Control	Male	35	2.67397	10.224	9.18708	5.25204	9.21865	7.73516	3.37162	2.03806	1.04954	2.0869	5.6089	6.25555	6.13963	3.23891	4.45723	5.80591	0	2.78241	5.75287	6.14034	5.68475	7.42921	2.43241	2.18475	0	7.39515	4.31446	3.03342	0	0	0	5.83998	2.86679	2.20469	0	5.48796	6.24777	4.44194	0	1.61677	1.48106	0
sample_77	Control	Male	25	3.01713	10.532	9.8758	6.21676	9.4969	7.97852	5.40872	3.55144	2.75057	2.25829	5.19046	5.97325	6.54592	3.67498	3.47451	5.57822	0	2.38583	5.51	5.80063	6.19306	7.12565	1.24769	2.07035	3.53473	7.21594	3.67499	3.41659	0	0	1.1519	6.00935	3.55815	5.54935	4.61874	6.5348	7.11503	6.58003	5.68927	6.21095	6.44275	5.88085
sample_78	Control	Female	50	3.75017	10.5655	8.16189	1.33572	9.19886	7.14526	4.68939	0	0	0	5.14241	5.95346	5.82314	1.7467	3.26198	2.39232	0	1.6597	4.00676	5.39329	4.65707	6.21183	0	0	0	6.52638	0	0	0	0	0	5.4089	3.52877	5.13241	2.55722	6.03098	6.99398	6.19411	0	0	3.63354	1.93899
sample_79	Control	Male	35	4.6295	9.92518	8.89676	4.83516	9.4568	6.68714	5.95072	5.50848	5.67013	4.4875	5.87911	7.53749	6.90896	5.18805	5.41064	6.8517	5.23642	5.46548	6.78022	7.53179	8.16368	8.68739	1.80181	5.93419	6.51793	8.75686	6.34269	7.06952	2.55179	2.12813	0	7.8528	4.01691	4.64672	0	5.07169	5.86341	4.64742	0	1.56489	0	0
sample_8	Glioblastoma	Male	62	8.23026	10.6667	10.223	6.59538	8.44878	8.40149	6.89358	6.24924	6.86123	4.07216	6.82331	7.83013	8.46306	5.67098	4.60507	5.1729	2.50575	3.28171	8.13191	6.25215	7.28714	7.93434	0	3.15887	5.47907	7.77434	3.56261	6.18087	5.82801	7.32207	0	5.51302	6.45932	8.52842	5.13173	7.03263	7.83564	8.66405	5.44167	6.84826	7.07177	7.66843
sample_80	Control	Female	60	4.2435	10.084	8.00919	3.24965	8.95594	6.81639	6.46112	5.70149	6.57599	3.6707	6.8887	7.74026	8.52454	5.78496	6.04541	5.88265	3.38457	4.96506	6.92439	7.53712	6.94817	8.96521	0	5.94472	4.10604	8.9023	6.86255	4.51396	3.04323	1.64003	1.84507	7.91079	3.36685	5.32154	0	3.36114	5.14516	5.32554	0	0	0	0
sample_81	Control	Female	26	1.57868	10.5555	9.87236	6.49676	9.8388	8.33254	6.40478	6.3034	4.02493	4.39278	6.96806	6.64939	5.8039	3.30051	5.76822	5.98955	1.56661	2.25706	4.87578	6.90088	5.49785	6.52286	3.39149	5.85135	3.10674	7.32634	5.72516	2.32168	0	0	0.895594	5.65412	0	0	0	1.98807	1.76532	0	0	0	0	0
sample_82	Control	Male	55	3.72338	9.87182	8.8798	4.93107	9.21024	7.12869	5.55173	4.78217	4.33636	1.73553	6.45307	6.60082	5.8669	2.2915	6.00073	5.36057	0	1.09195	5.68634	7.21064	5.97377	7.59332	0	5.19037	1.81716	8.08773	6.36092	3.05355	0	0	1.35199	6.86882	0	0	0	4.03907	3.00602	0	2.13599	1.78369	0	0
sample_83	Control	Female	60	2.97547	10.5968	8.30118	3.91296	9.75352	7.55044	5.33501	3.18573	2.25309	2.67529	6.14182	6.05794	4.6472	0	4.83397	2.69498	0	0.833796	1.59252	5.45566	3.31391	6.29628	0	0	0	6.78204	2.89572	0	0	0	0	6.2438	0	1.49606	0	4.31161	5.23275	3.59323	0	0	0	0
sample_84	Control	Male	54	2.95789	10.2908	9.11698	5.21234	9.14849	7.35663	5.51872	3.98796	5.78466	0	5.58719	6.34355	8.07135	5.10696	4.7067	5.29595	0	3.33438	5.82455	6.64356	6.08906	8.07606	0	3.83206	2.26205	7.99451	5.36631	1.71997	0	1.66373	0	0	1.66986	4.62502	0	4.43148	5.56637	4.88942	0	0	2.16444	0
sample_85	Control	Female	32	1.89291	10.4251	9.5326	5.81975	9.17736	7.99064	5.01326	2.76032	1.6501	0	3.65864	4.36085	4.21439	2.00776	1.70709	2.84631	0	0	3.8079	4.05951	3.15404	4.41635	0	0	0	4.73535	0	0	1.48369	1.1423	0	0	0	0	0	0	3.82761	2.22529	0	0	0	0
sample_86	Control	Male	52	2.35639	10.6263	9.3165	5.49633	9.49968	8.26191	5.00878	2.72654	1.29743	0	4.56636	4.10329	4.89277	1.88723	2.80512	3.87876	0	0	4.6804	4.97806	3.63869	5.51845	0	1.70753	0	5.72382	2.12323	1.55494	4.1673	3.87186	1.57398	5.53108	4.16445	5.52829	0	5.2426	5.91681	5.6824	0	2.1891	3.82188	1.36439
sample_87	Control	Male	44	2.41557	10.2911	8.88133	5.19095	9.65404	7.86918	6.78578	5.12833	6.46797	0.888339	6.50526	6.92897	8.8544	5.40445	4.77298	5.25644	0.481647	4.1811	6.46499	6.41275	5.25604	8.42655	1.19232	3.13105	1.35714	7.77897	5.95745	2.2092	0	0.73097	0.557472	6.56271	1.15683	3.01337	0	1.08891	3.76586	3.33538	0	0	0	0
sample_88	Control	Male	49	2.76428	10.717	9.41305	5.4108	9.41475	7.85411	5.32678	3.32633	3.21535	0	4.21181	4.73664	5.25831	1.90692	2.87319	4.52466	0	0	5.64836	6.01464	4.48133	6.22657	0	0	0	6.23311	0	0	4.4389	2.98282	0	4.90257	3.77023	6.09912	1.887	5.74217	6.47432	6.11188	1.85823	3.21844	4.0603	1.49128
sample_89	Control	Male	19	1.81303	10.8274	9.98281	6.27081	9.70521	8.53246	3.42848	1.60656	1.15637	0	3.01629	3.89428	3.10306	0	2.75186	0	0	0	7.17086	5.74777	3.41455	4.72089	0	0	0	5.44198	0	0	0	0	0	0	0	0	0	1.8115	4.07637	1.09616	0	0	0	0
sample_90	Control	Male	54	3.35072	10.9544	9.98096	6.48985	10.3087	8.50779	5.32568	3.95087	1.89022	0.86816	5.14304	5.42066	5.95262	0	3.72044	2.88543	0	1.05439	5.76603	6.6262	5.41588	6.80862	0	0	0	6.48853	0	3.1741	2.90834	2.8347	1.03557	6.46952	3.53838	4.92347	1.44941	5.00304	6.00278	5.29788	1.34545	2.55857	2.82585	1.80166

## Sheet: Table_S8
data_spec_name	group	sex	age	400.342311935207_positive	426.357874311223_positive	428.373576025313_positive	438.297959168803_positive	450.283341552007_negative	507.27262447149_negative	546.280708337325_negative	616.471146568752_negative	659.502400261024_negative	663.548229054294_positive	687.544523125924_negative	723.541083839423_positive	740.556865080689_positive	743.546923196695_positive	745.502411076527_negative	750.48439367716_negative	832.561901236748_positive	834.600037206378_positive	837.549509389964_negative	842.486999662366_negative	858.541689123592_negative	869.554646403106_negative	871.570291962975_negative	895.714870789566_positive	897.731991899655_positive	914.639693625637_positive	916.509328286087_positive	922.555069126073_positive
BH.19.8235	Control	Male	11	796.532	2230.22	533.277	9953.37	7204.53	7383.87	10655.6	101219	4891.43	176.867	172123	27.5831	439.789	475.406	3021.16	18290	244.208	203159	73528.9	48.463	37222	9734.86	2803.87	56.4854	230.406	2786.57	19397.4	875.797
BH13.16685	Glioblastoma	Male	27	54837.2	380241	37071.7	75016.7	2710.07	6228.96	4355.32	33726.9	4824.27	3403.82	46511.4	43229.3	57185.5	2388.13	3021.16	1582.63	8284.13	24938.3	13558.3	48.463	219.344	12809.8	1277.74	120520	6337.51	164.055	52952.1	1591.3
BH15.17530	Glioblastoma	Male	55	1.15462e+06	1.79258e+06	2525133	167138	56763.9	25460.9	961.882	482416	72603.2	1.22414e+06	983127	996298	719693	174358	71899.2	525.814	3.80904e+06	1.68808e+06	620896	295.36	1820.93	381878	67361.9	2.27166e+06	2469364	4034.93	159.16	4485.46
BH15.17579	Glioblastoma	Male	65	3.02566e+06	2778654	2596435	271659	5519.49	3828.55	2923.09	226702	15597.6	972500	402339	788308	1.08762e+06	10504.5	21061.8	1484.49	3.75868e+06	2.78112e+06	662755	448.915	974.549	321919	23439.4	182203	646010	1010.77	338.122	5680.48
BH15.18013	Glioblastoma	Male	64	417366	468264	457831	67418.8	32412.6	5162.85	757.526	293319	3680.03	224887	455603	287195	128161	277230	7393.93	1178.09	258675	911838	230599	118.82	240.909	36756.4	16742.5	213102	205694	80.2598	146.555	40.53
BH16.12842	Glioblastoma	Male	74	130922	239768	247087	61324.6	1349.1	4639.6	6084.43	267779	11187.3	176055	471153	80971.1	158955	11321.9	10002	4147.81	694604	163119	146915	48.463	37222	15962.8	6493.37	75453.9	140598	334.203	4187.88	9884.32
BH16.133335	Glioblastoma	Male	70	1.60192e+06	1571233	2.52703e+06	60573.9	61644	11890.1	3188	340888	57523.6	164319	631896	1.70696e+06	1.44141e+06	71590	34410.5	1330.89	809783	1.18051e+06	298984	441.109	1157.38	82826.4	31407.2	1.79284e+06	2629229	226.821	107.919	367.662
BH16.14478	Glioblastoma	Male	61	242455	5.32142e+06	477360	207340	31293	13646	4218.45	254882	19959.5	225372	411309	60723.8	124418	9262.07	15335.7	2043.95	1.24657e+06	281337	136496	438.719	847.495	40423.7	21262.1	296479	619452	3324.65	1904.55	1939.17
BH16.18449	Glioblastoma	Male	77	2599395	1.52324e+06	1.77861e+06	305827	78253.5	14811.1	267.099	240062	102676	299884	447176	941854	2.18013e+06	28877.5	2073.58	508.463	511643	1.19768e+06	1.38324e+06	1288.35	1157.38	116466	47108	909563	1.47134e+06	304.698	137.737	1011.57
BH16.19110	Glioblastoma	Male	85	78037.8	473134	1.31202e+06	87849.8	41380.8	11645.3	2679.4	158726	12340.8	31255.2	235915	7332.96	52923.1	35797	747.046	775.056	372819	131321	60233.9	296.039	33449.7	8043.31	5059.91	84476.5	139162	38.0711	916.372	52619.4
BH16.20654	Glioblastoma	Female	45	581963	307216	560412	20372.9	83062.9	3546.96	4114.95	460827	53460.2	203208	809874	1.21545e+06	908645	23989.1	8128.87	393.836	488790	1.25284e+06	150188	124.622	2835.44	6893.32	1760.01	1.99542e+06	3.48702e+06	219.691	1219.65	1448.83
BH16.20942	Glioblastoma	Female	77	847225	2.76129e+06	2940113	258071	59320.2	26084.4	1623.27	361619	102323	116513	487387	237879	386648	20534.1	14479.2	1547.61	2.68256e+06	1169267	163825	118.396	3368.87	207981	99237.5	1.33558e+06	1.53071e+06	958.648	1730.2	125.862
BH16.3056	Glioblastoma	Male	58	2.7185e+06	3708181	6.19121e+06	357187	29962.5	15694.6	331.478	642587	92614.3	334712	1.58286e+06	1.0183e+06	1.50434e+06	7194.85	137567	359.778	2.32689e+06	2.08456e+06	710808	77.3181	272.999	54529.2	95772.3	1.97862e+06	2486397	172.291	548.1	2421.66
BH16.7336	Glioblastoma	Male	50	1.15685e+06	438604	1.2499e+06	9821.89	48241.8	11629.4	804.634	674701	130635	210549	1.57768e+06	1.8215e+06	2.03413e+06	99116.5	168251	2609.75	189826	2.69641e+06	71421.7	65.6695	2835.44	20313.8	15416.3	1.07849e+06	1.74058e+06	1749.01	1746.45	2279.56
BH16.8900	Glioblastoma	Male	66	42977.3	416864	197001	25160.5	22310.3	36780.1	775.51	222718	18289.5	40912.6	308273	14842.2	33433.7	8233.07	6068.76	18290	276164	111708	146042	48.463	37222	15602.2	1639.68	2085.48	5051.82	38624.9	9631.67	122.821
BH17.10188	Glioblastoma	Male	48	8217.92	570267	1.6351e+06	225109	50343.2	8262.03	413.114	286191	11824.5	556811	424551	106651	335622	134410	31752.1	2136.52	3304.82	813314	59324.1	110.984	265.882	44363.8	33824	31897.5	545346	42388.7	51.3913	71021.3
BH17.12625	Glioblastoma	Male	64	2.42628e+06	1.61638e+06	4672261	96116.1	10422.7	15384.8	4273.19	201996	63882.5	117887	396540	336755	823101	8204.53	22129	1430.1	1.50242e+06	1.68999e+06	162006	326.012	1035.96	564.945	714.873	683121	1.3174e+06	1073.59	3477.4	2664.86
BH17.13093	Glioblastoma	Female	65	173883	285665	301943	5302.21	135283	9069.99	846.369	242837	15955.2	220328	542985	383270	494508	59097.7	13644.5	2466.12	597317	313771	19787.2	357.208	2312.22	1342.02	500.035	952422	2.30556e+06	284.251	328.044	161.136
BH17.17677	Glioblastoma	Male	57	179246	157104	145317	33943.4	7999.19	12829.1	1475.9	353868	25943.9	244405	526522	163926	151992	1365.5	21267.8	2589.26	2054671	2462439	163429	220.735	41753.2	62310.7	12120	37571.6	92948.3	9372.1	2257.67	1027.19
BH17.475	Glioblastoma	Male	63	117435	212103	117670	35583.9	2981.8	13627	7367.4	178758	9353.6	133379	337941	56472.4	97839.8	12563.7	3365.47	2057.17	816205	232694	48474.5	48.463	37222	8139.12	840.385	8700.27	17535.1	892.509	1861.37	572.569
BH17.7521	Glioblastoma	Male	46	446241	4808403	12441961	811160	15778.6	2998.78	2613.96	331750	42113	31237.9	498631	284512	1.21383e+06	9816.13	37820.9	1095.98	11158.5	21847.9	10328.2	326.012	1035.96	119893	172.522	485487	481628	1242.94	3898.59	3430.6
BH17.8862	Glioblastoma	Male	54	556692	4.94313e+06	3673714	433549	37785.8	21046.7	310.591	581073	7575.3	16931.2	1.15173e+06	139278	167347	3643.99	59858.4	1371.87	559604	589783	367441	520.09	236.103	42874	26243.5	274520	255417	930.781	27307.6	2342.29
BH17.9574	Glioblastoma	Female	59	700595	1377028	702971	105044	62336	2983.08	17818	164914	18195.9	174096	194034	415764	85995.8	65082.2	4353.93	2926.71	409.26	303942	128551	1406.68	753.866	11704.5	6678.48	54067	320044	39155.7	1058.68	3925.39
BH19.14523	Control	Male	47	1264.84	11066.9	70.8446	679.525	8499.41	6632.26	20090.1	648.803	652.209	78.2937	3285.56	49168.2	767.952	217.392	81.5636	6997.29	209.023	47751.1	24543.1	24.938	10081.1	805.139	152.869	70.9024	38034.4	260.969	7969.01	1381.41
BH19.21609	Control	Female	33	188.815	4369.26	84.5234	1263.29	841.113	69.7766	9169.77	376.07	136.189	364.708	3896.7	2917.57	10308.1	452.353	68.9354	16375.7	161.659	18490.6	39263.5	73.8808	91367.2	5028.21	102.762	99.3465	127.939	44129.5	68074.9	263112
BH19.7754	Control	Male	53	637	3096.25	471.539	14204.4	122.195	82.4289	13908.8	1686.81	14.4528	62594.8	18308.5	4619.27	84430.2	317.424	73.7042	32876.3	5058.02	84609.4	3276.64	7.26546	17344.7	166.523	35.1702	457.211	654.229	26125	173710	428730
BH19.7834	Control	Male	22	1879.23	2671.92	1136.01	837.881	714.347	64.5793	22960.5	6369.85	756.1	170.017	43949.1	542.291	4828.45	1146	83.472	55197.4	4314.17	154745	54063	45.3237	91471.2	1238.81	349.224	2329.64	3789.42	151119	40315.8	76750.8
BH20.978	Control	Female	45	1663.24	4138.31	110.392	532.112	104.329	551.167	21086.6	6803.63	20.6003	46520.5	32309.9	865.314	5180.62	278.166	52.6402	44197.3	1252.67	39100.7	28554.6	20.5502	49829.4	839.569	405.064	262.305	325.767	160357	2576.81	117575

## Sheet: Table_S9
sample_id	tissue_key_id	datatype	group	sex	age	fortuitous_asymptomatic	focal_deficit	epilepsy	cognitive_disorders	intracranial_hypertension	past_medical_history	tumor_mean_diameter_mm	tumor_location	surgery	deletion_1p19q	idh_mutation	atrx_mutation	gfap	ki67_percent	egfr_percent	p53_percent	meningioma_grading	tumor_residue	postoperative_karnofsky	postoperative_treatment	delay_initial_surgery_recurrence_months	treatment_at_recurrence	blood_circ_DNA
BH15.17579		Brain (FT-ICR-MSI)	Glioblastoma	Male	65
BH16.18449	BH16.18449	Brain (FT-ICR-MSI)	Glioblastoma	Male	77	0	0	1	1	1	high blood pressure	45	corpus callosum	biopsy	0	0	1	60	20	20	10	NA	1	70	radiotherapy	6	palliative care
BH16.20654	BH16.20654	Brain (FT-ICR-MSI)	Glioblastoma	Female	45	0	1	1	1	1	0	35	corpus callosum	biopsy	0	0	1	80	30	50	10	NA	1	70	STUPP	8	Avastin
BH16.20942	BH16.20942	Brain (FT-ICR-MSI)	Glioblastoma	Female	77	0	1	0	0	0	0	35	temporal	resection	0	0	1	80	10	100	30	NA	1	100	STUPP	4	palliative care
BH16.3056	BH16.3056	Brain (FT-ICR-MSI)	Glioblastoma	Male	58	0	1	0	0	0	0	70	hemispheric	resection	0	0	1	1	50	100	20	NA	1	60	STUPP	No data follow up	No data follow up
BH16.7336	BH16.7336	Brain (FT-ICR-MSI)	Glioblastoma	Male	50	0	0	0	0	1	0	55	frontal	resection	0	0	1	1	30	30	30	NA	0	80	STUPP	No data follow up	No data follow up
BH17.17677	BH17.17677	Brain (FT-ICR-MSI)	Glioblastoma	Male	57
BH15.17530	BH15.17530	Brain (FT-ICR-MSI)	Glioblastoma	Male	55	0	0	0	1	1	high blood pressure	45	frontal	resection	0	0	1	1	30	0	20	NA	0	80	STUPP	11	avastin
BH15.18013	BH15.18013	Brain (FT-ICR-MSI)	Glioblastoma	Male	64	0	0	1	0	0	0	30	temporal	Resection	0	0	1	1	60	100	15	NA	0	90	STUPP	6	avastin
BH17.10188	BH17.10188	Brain (FT-ICR-MSI)	Glioblastoma	Male	48	0	0	0	1	1	0	60	hemispheric	resection	9	0	1	40	40	0	70	NA	0	90	STUPP	No recurrence	NA
BH17.13093	BH17.13093	Brain (FT-ICR-MSI)	Glioblastoma	Female	65	0	1	0	0	0	0	40	frontal	biopsy	0	0	1	60	30	40	80	NA	1	80	STUPP	4	palliative care
BH17.9574	BH17.9574	Brain (FT-ICR-MSI)	Glioblastoma	Female	59
BH16.12842	BH16.12842	Brain (FT-ICR-MSI)	Glioblastoma	Male	74	0	0	1	0	0	0	45	corpus callosum	biopsy	0	0	1	50	30	100	10	NA	1	80	radiotherapy	6	palliative care
BH16.14478	BH16.14478	Brain (FT-ICR-MSI)	Glioblastoma	Male	61	0	0	0	1	1	0	25	deep nuclei	biopsy	0	0	1	1	35	50	15	NA	1	70	STUPP	No data follow up	NA
BH16.19110	BH16.19110	Brain (FT-ICR-MSI)	Glioblastoma	Male	85	0	0	0	1	1	NA	35	parietal	biopsy	0	0	1	50	30	0	10	NA	1	90	radiotherapy	No data follow up	NA
BH17.475	BH17.475	Brain (FT-ICR-MSI)	Glioblastoma	Male	63	0	1	0	1	0	high blood pressure	50	corpus callosum	biopsy	0	0	1	50	40	10	10	NA	1	90	STUPP	1	Avastin
BH13.16685	BH13.16685	Brain (FT-ICR-MSI)	Glioblastoma	Male	27	0	0	1	1	0	arythmia	60	corpus callosum	biopsy	1	1	0	1	40	0	100	NA	1	90	temodal	24	radiotherapy
BH16.8900	BH16.8900	Brain (FT-ICR-MSI)	Glioblastoma	Male	66	0	0	0	1	1	0	45	corpus callosum	biopsy	0	0	1	1	10	50	50	NA	1	70	STUPP	1	death
BH17.7521	BH17.7521	Brain (FT-ICR-MSI)	Glioblastoma	Male	46	0	0	1	0	0	tabac	25	frontal	resection	1	1	NA	NA	NA	NA	NA	0	0	90	STUPP	2	Belustine
BH17.8862	BH17.8862	Brain (FT-ICR-MSI)	Glioblastoma	Male	54
BH16.133335		Brain (FT-ICR-MSI)	Glioblastoma	Male	70
BH17.12625	BH17.12625	Brain (FT-ICR-MSI)	Glioblastoma	Male	64	0	1	0	1	0	0	30	corpus callosum	biopsy	0	0	1	50	20	50	10	NA	1	70	STUPP	14	Avastin
BH19.7834		Brain (FT-ICR-MSI)	Control	Male	22
BH19.7754		Brain (FT-ICR-MSI)	Control	Male	53
BH20.978		Brain (FT-ICR-MSI)	Control	Female	45
BH19.14523		Brain (FT-ICR-MSI)	Control	Male	47
BH.19.8235		Brain (FT-ICR-MSI)	Control	Male	11
BH19.21609		Brain (FT-ICR-MSI)	Control	Female	33
sample_1	BH15.18013	Plasma (LC-IMS-MS)	Glioblastoma	Male	69	0	0	1	0	0	0	30	temporal	Resection	0	0	1	1	60	100	15	NA	0	90	STUPP	6	avastin
sample_4	BH15.17679	Plasma (LC-IMS-MS)	Glioblastoma	Male	68	0	0	1	0	0	0	40	temporal	biopsy	0	0	1	1	30	100	10	NA	1	70	STUPP	4	temodal
sample_6	BH15.17530	Plasma (LC-IMS-MS)	Glioblastoma	Male	58	0	0	0	1	1	high blood pressure	45	frontal	resection	0	0	1	1	30	0	20	NA	0	80	STUPP	11	avastin
sample_7	BH13.16685	Plasma (LC-IMS-MS)	Glioblastoma	Male	35	0	0	1	1	0	arythmia	60	corpus callosum	biopsy	1	1	0	1	40	0	100	NA	1	90	temodal	24	radiotherapy
sample_8	BH16.3056	Plasma (LC-IMS-MS)	Glioblastoma	Male	62	0	1	0	0	0	0	70	hemispheric	resection	0	0	1	1	50	100	20	NA	1	60	STUPP	No data follow up	No data follow up	12.96
sample_12	BH16.7336	Plasma (LC-IMS-MS)	Glioblastoma	Male	54	0	0	0	0	1	0	55	frontal	resection	0	0	1	1	30	30	30	NA	0	80	STUPP	No data follow up	No data follow up	9.36
sample_13	BH16.8900	Plasma (LC-IMS-MS)	Glioblastoma	Male	70	0	0	0	1	1	0	45	corpus callosum	biopsy	0	0	1	1	10	50	50	NA	1	70	STUPP	1	death	35.52
sample_17		Plasma (LC-IMS-MS)	Glioblastoma	Male	73	0	1	0	0	0	0	35	frontal	resection	0	0	1	1	40	0	30	NA	1	50	STUPP	No data follow up	NA	33.64
sample_20	BH16.13335	Plasma (LC-IMS-MS)	Glioblastoma	Male	73	0	0	0	1	1	high blood pressure and obesity	55	hemispheric	resection	0	0	1	1	20	50	10	NA	1	60	STUPP	9	Avastin	239.45
sample_21	BH16.13590	Plasma (LC-IMS-MS)	Glioblastoma	Male	73	0	1	0	0	0	0	35	frontal	resection	0	0	1	1	25	50	30	NA	1	70	STUPP	12	Avastin	12.02
sample_23	BH16.14478	Plasma (LC-IMS-MS)	Glioblastoma	Male	65	0	0	0	1	1	0	25	deep nuclei	biopsy	0	0	1	1	35	50	15	NA	1	70	STUPP	No data follow up	NA	20.75
sample_24		Plasma (LC-IMS-MS)	Glioblastoma	Male	57	0	1	1	1	1	Tabac, arteritis	35	temporal	biopsy	0	0	1	50	50	0	20	NA	1	70	STUPP	No data follow up	NA	11.72
sample_28	BH16.18449	Plasma (LC-IMS-MS)	Glioblastoma	Male	70	0	0	1	1	1	high blood pressure	45	corpus callosum	biopsy	0	0	1	60	20	20	10	NA	1	70	radiotherapy	6	palliative care
sample_29	BH16.19110	Plasma (LC-IMS-MS)	Glioblastoma	Male	86	0	0	0	1	1	NA	35	parietal	biopsy	0	0	1	50	30	0	10	NA	1	90	radiotherapy	No data follow up	NA	15.58
sample_31	BH16.20942	Plasma (LC-IMS-MS)	Glioblastoma	Female	80	0	1	0	0	0	0	35	temporal	resection	0	0	1	80	10	100	30	NA	1	100	STUPP	4	palliative care	23.87
sample_33	BH17.10188	Plasma (LC-IMS-MS)	Glioblastoma	Male	51	0	0	0	1	1	0	60	hemispheric	resection	9	0	1	40	40	0	70	NA	0	90	STUPP	No recurrence	NA	18.56
sample_34	BH17.12625	Plasma (LC-IMS-MS)	Glioblastoma	Male	67	0	1	0	1	0	0	30	corpus callosum	biopsy	0	0	1	50	20	50	10	NA	1	70	STUPP	14	Avastin	13.83
sample_38	BH17.13093	Plasma (LC-IMS-MS)	Glioblastoma	Female	67	0	1	0	0	0	0	40	frontal	biopsy	0	0	1	60	30	40	80	NA	1	80	STUPP	4	palliative care	10.89
sample_40		Plasma (LC-IMS-MS)	Glioblastoma	Male	81	0	0	1	0	0	prostate cancer	35	temporal	biopsy	0	0	1	40	30	0	10	NA	1	70	radiotherapy	4	avastin	12.5
sample_41	BH16.12842	Plasma (LC-IMS-MS)	Glioblastoma	Male	77	0	0	1	0	0	0	45	corpus callosum	biopsy	0	0	1	50	30	100	10	NA	1	80	radiotherapy	6	palliative care	17.71
sample_44	BH16.20654	Plasma (LC-IMS-MS)	Glioblastoma	Female	48	0	1	1	1	1	0	35	corpus callosum	biopsy	0	0	1	80	30	50	10	NA	1	70	STUPP	8	Avastin	36.62
sample_46	BH17.475	Plasma (LC-IMS-MS)	Glioblastoma	Male	66	0	1	0	1	0	high blood pressure	50	corpus callosum	biopsy	0	0	1	50	40	10	10	NA	1	90	STUPP	1	Avastin	50.56
sample_47		Plasma (LC-IMS-MS)	Glioblastoma	Female	73	0	1	0	0	1	0	60	temporal	resection	0	0	1	40	40	50	50	NA	0	90	STUPP	29	temodal	18.6
sample_49	BH17.7521	Plasma (LC-IMS-MS)	Glioblastoma	Male	48	0	0	1	0	0	tabac	25	frontal	resection	1	1	NA	NA	NA	NA	NA	0	0	90	STUPP	2	Belustine	9.01
sample_50		Plasma (LC-IMS-MS)	Glioblastoma	Male	65	0	1	0	0	0	0	70	temporal	biopsy	0	0	1	50	40	50	40	NA	1	80	STUPP	12	Avastin	16.29
sample_52	BH17.8862	Plasma (LC-IMS-MS)	Glioblastoma	Male	57																							13.48
sample_54	BH17.9574	Plasma (LC-IMS-MS)	Glioblastoma	Female	62
sample_56	BH17.17677	Plasma (LC-IMS-MS)	Glioblastoma	Male	59																							19.86
sample_57		Plasma (LC-IMS-MS)	Glioblastoma	Male	54																							5.67
sample_61		Plasma (LC-IMS-MS)	Control	Female	31
sample_62		Plasma (LC-IMS-MS)	Control	Female	36
sample_63		Plasma (LC-IMS-MS)	Control	Female	32
sample_64		Plasma (LC-IMS-MS)	Control	Male	31
sample_65		Plasma (LC-IMS-MS)	Control	Male	37
sample_66		Plasma (LC-IMS-MS)	Control	Male	35
sample_67		Plasma (LC-IMS-MS)	Control	Male	41
sample_68		Plasma (LC-IMS-MS)	Control	Female	63
sample_69		Plasma (LC-IMS-MS)	Control	Male	24
sample_70		Plasma (LC-IMS-MS)	Control	Male	32
sample_71		Plasma (LC-IMS-MS)	Control	Male	30
sample_72		Plasma (LC-IMS-MS)	Control	Male	41
sample_73		Plasma (LC-IMS-MS)	Control	Male	56
sample_74		Plasma (LC-IMS-MS)	Control	Male	56
sample_75		Plasma (LC-IMS-MS)	Control	Female	62
sample_76		Plasma (LC-IMS-MS)	Control	Male	35
sample_77		Plasma (LC-IMS-MS)	Control	Male	25
sample_78		Plasma (LC-IMS-MS)	Control	Female	50
sample_79		Plasma (LC-IMS-MS)	Control	Male	35
sample_80		Plasma (LC-IMS-MS)	Control	Female	60
sample_81		Plasma (LC-IMS-MS)	Control	Female	26
sample_82		Plasma (LC-IMS-MS)	Control	Male	55
sample_83		Plasma (LC-IMS-MS)	Control	Female	60
sample_84		Plasma (LC-IMS-MS)	Control	Male	54
sample_85		Plasma (LC-IMS-MS)	Control	Female	32
sample_86		Plasma (LC-IMS-MS)	Control	Male	52
sample_87		Plasma (LC-IMS-MS)	Control	Male	44
sample_88		Plasma (LC-IMS-MS)	Control	Male	49
sample_89		Plasma (LC-IMS-MS)	Control	Male	19
sample_90		Plasma (LC-IMS-MS)	Control	Male	54
C_01		Plasma (LC-MS/MS)	Control	Female	37
C_02		Plasma (LC-MS/MS)	Control	Female	34
C_03		Plasma (LC-MS/MS)	Control	Female	43
C_04		Plasma (LC-MS/MS)	Control	Female	55
C_05		Plasma (LC-MS/MS)	Control	Female	33
C_06		Plasma (LC-MS/MS)	Control	Female	55
C_07		Plasma (LC-MS/MS)	Control	Female	42
C_08		Plasma (LC-MS/MS)	Control	Female	20
C_09		Plasma (LC-MS/MS)	Control	Female	50
C_10		Plasma (LC-MS/MS)	Control	Female	25
C_11		Plasma (LC-MS/MS)	Control	Female	34
C_12		Plasma (LC-MS/MS)	Control	Female	36
C_13		Plasma (LC-MS/MS)	Control	Female	18
C_14		Plasma (LC-MS/MS)	Control	Female	27
C_15		Plasma (LC-MS/MS)	Control	Female	49
C_16		Plasma (LC-MS/MS)	Control	Female	32
C_17		Plasma (LC-MS/MS)	Control	Female	35
C_18		Plasma (LC-MS/MS)	Control	Female	44
C_19		Plasma (LC-MS/MS)	Control	Female	52
C_20		Plasma (LC-MS/MS)	Control	Female	56
C_21		Plasma (LC-MS/MS)	Control	Female	33
C_22		Plasma (LC-MS/MS)	Control	Female	22
C_23		Plasma (LC-MS/MS)	Control	Female	51
C_24		Plasma (LC-MS/MS)	Control	Female	49
C_25		Plasma (LC-MS/MS)	Control	Female	33
C_26		Plasma (LC-MS/MS)	Control	Female	25
C_27		Plasma (LC-MS/MS)	Control	Female	33
C_28		Plasma (LC-MS/MS)	Control	Female	27
C_29		Plasma (LC-MS/MS)	Control	Female	28
C_30		Plasma (LC-MS/MS)	Control	Female	41
C_31		Plasma (LC-MS/MS)	Control	Male	39
C_32		Plasma (LC-MS/MS)	Control	Male	51
C_33		Plasma (LC-MS/MS)	Control	Male	45
C_34		Plasma (LC-MS/MS)	Control	Male	53
C_35		Plasma (LC-MS/MS)	Control	Male	38
C_36		Plasma (LC-MS/MS)	Control	Male	27
C_37		Plasma (LC-MS/MS)	Control	Male	28
C_38		Plasma (LC-MS/MS)	Control	Male	23
C_39		Plasma (LC-MS/MS)	Control	Male	20
C_40		Plasma (LC-MS/MS)	Control	Male	23
C_41		Plasma (LC-MS/MS)	Control	Male	21
C_42		Plasma (LC-MS/MS)	Control	Male	23
C_43		Plasma (LC-MS/MS)	Control	Male	32
C_44		Plasma (LC-MS/MS)	Control	Male	35
C_45		Plasma (LC-MS/MS)	Control	Male	38
C_46		Plasma (LC-MS/MS)	Control	Male	23
C_47		Plasma (LC-MS/MS)	Control	Male	54
C_48		Plasma (LC-MS/MS)	Control	Male	39
C_49		Plasma (LC-MS/MS)	Control	Male	34
C_50		Plasma (LC-MS/MS)	Control	Male	55
C_51		Plasma (LC-MS/MS)	Control	Male	35
C_52		Plasma (LC-MS/MS)	Control	Male	37
C_53		Plasma (LC-MS/MS)	Control	Male	25
C_54		Plasma (LC-MS/MS)	Control	Male	26
C_55		Plasma (LC-MS/MS)	Control	Male	34
C_56		Plasma (LC-MS/MS)	Control	Male	41
C_57		Plasma (LC-MS/MS)	Control	Male	37
C_58		Plasma (LC-MS/MS)	Control	Male	29
C_59		Plasma (LC-MS/MS)	Control	Male	30
C_60		Plasma (LC-MS/MS)	Control	Male	36
PGB_01	BH15.18013	Plasma (LC-MS/MS)	Glioblastoma	Male	69	0	0	1	0	0	0	30	temporal	Resection	0	0	1	1	60	100	15	NA	0	90	STUPP	6	avastin
PGB_02	BH15.17679	Plasma (LC-MS/MS)	Glioblastoma	Male	68	0	0	1	0	0	0	40	temporal	biopsy	0	0	1	1	30	100	10	NA	1	70	STUPP	4	temodal
PGB_03	BH15.17530	Plasma (LC-MS/MS)	Glioblastoma	Male	58	0	0	0	1	1	high blood pressure	45	frontal	resection	0	0	1	1	30	0	20	NA	0	80	STUPP	11	avastin
PGB_04	BH13.16685	Plasma (LC-MS/MS)	Glioblastoma	Male	35	0	0	1	1	0	arythmia	60	corpus callosum	biopsy	1	1	0	1	40	0	100	NA	1	90	temodal	24	radiotherapy
PGB_05	BH16.3056	Plasma (LC-MS/MS)	Glioblastoma	Male	62	0	1	0	0	0	0	70	hemispheric	resection	0	0	1	1	50	100	20	NA	1	60	STUPP	No data follow up	No data follow up
PGB_06	BH16.7336	Plasma (LC-MS/MS)	Glioblastoma	Male	54	0	0	0	0	1	0	55	frontal	resection	0	0	1	1	30	30	30	NA	0	80	STUPP	No data follow up	No data follow up
PGB_07	BH16.8900	Plasma (LC-MS/MS)	Glioblastoma	Male	70	0	0	0	1	1	0	45	corpus callosum	biopsy	0	0	1	1	10	50	50	NA	1	70	STUPP	1	death
PGB_08		Plasma (LC-MS/MS)	Glioblastoma	Male	73	0	1	0	0	0	0	35	frontal	resection	0	0	1	1	40	0	30	NA	1	50	STUPP	No data follow up	NA
PGB_09	BH16.13335	Plasma (LC-MS/MS)	Glioblastoma	Male	73	0	0	0	1	1	high blood pressure and obesity	55	hemispheric	resection	0	0	1	1	20	50	10	NA	1	60	STUPP	9	Avastin
PGB_10	BH16.13590	Plasma (LC-MS/MS)	Glioblastoma	Male	73	0	1	0	0	0	0	35	frontal	resection	0	0	1	1	25	50	30	NA	1	70	STUPP	12	Avastin
PGB_11	BH16.14478	Plasma (LC-MS/MS)	Glioblastoma	Male	65	0	0	0	1	1	0	25	deep nuclei	biopsy	0	0	1	1	35	50	15	NA	1	70	STUPP	No data follow up	NA
PGB_12		Plasma (LC-MS/MS)	Glioblastoma	Male	57	0	1	1	1	1	Tabac, arteritis	35	temporal	biopsy	0	0	1	50	50	0	20	NA	1	70	STUPP	No data follow up	NA
PGB_13	BH16.18449	Plasma (LC-MS/MS)	Glioblastoma	Male	70	0	0	1	1	1	high blood pressure	45	corpus callosum	biopsy	0	0	1	60	20	20	10	NA	1	70	radiotherapy	6	palliative care
PGB_14	BH16.20942	Plasma (LC-MS/MS)	Glioblastoma	Female	80	0	1	0	0	0	0	35	temporal	resection	0	0	1	80	10	100	30	NA	1	100	STUPP	4	palliative care
PGB_15	BH16.19110	Plasma (LC-MS/MS)	Glioblastoma	Male	86	0	0	0	1	1	NA	35	parietal	biopsy	0	0	1	50	30	0	10	NA	1	90	radiotherapy	No data follow up	NA
PGB_16	BH17.10188	Plasma (LC-MS/MS)	Glioblastoma	Male	51	0	0	0	1	1	0	60	hemispheric	resection	9	0	1	40	40	0	70	NA	0	90	STUPP	No recurrence	NA
PGB_17	BH17.12625	Plasma (LC-MS/MS)	Glioblastoma	Male	67	0	1	0	1	0	0	30	corpus callosum	biopsy	0	0	1	50	20	50	10	NA	1	70	STUPP	14	Avastin
PGB_18	BH17.13093	Plasma (LC-MS/MS)	Glioblastoma	Female	67	0	1	0	0	0	0	40	frontal	biopsy	0	0	1	60	30	40	80	NA	1	80	STUPP	4	palliative care
PGB_19		Plasma (LC-MS/MS)	Glioblastoma	Male	81	0	0	1	0	0	prostate cancer	35	temporal	biopsy	0	0	1	40	30	0	10	NA	1	70	radiotherapy	4	avastin
PGB_20	BH16.12842	Plasma (LC-MS/MS)	Glioblastoma	Male	77	0	0	1	0	0	0	45	corpus callosum	biopsy	0	0	1	50	30	100	10	NA	1	80	radiotherapy	6	palliative care
PGB_21	BH16.20654	Plasma (LC-MS/MS)	Glioblastoma	Female	48	0	1	1	1	1	0	35	corpus callosum	biopsy	0	0	1	80	30	50	10	NA	1	70	STUPP	8	Avastin
PGB_22	BH17.475	Plasma (LC-MS/MS)	Glioblastoma	Male	66	0	1	0	1	0	high blood pressure	50	corpus callosum	biopsy	0	0	1	50	40	10	10	NA	1	90	STUPP	1	Avastin
PGB_23		Plasma (LC-MS/MS)	Glioblastoma	Female	73	0	1	0	0	1	0	60	temporal	resection	0	0	1	40	40	50	50	NA	0	90	STUPP	29	temodal
PGB_24	BH17.7521	Plasma (LC-MS/MS)	Glioblastoma	Male	48	0	0	1	0	0	tabac	25	frontal	resection	1	1	NA	NA	NA	NA	NA	0	0	90	STUPP	2	Belustine
PGB_25		Plasma (LC-MS/MS)	Glioblastoma	Male	65	0	1	0	0	0	0	70	temporal	biopsy	0	0	1	50	40	50	40	NA	1	80	STUPP	12	Avastin
PGB_26	BH17.8862	Plasma (LC-MS/MS)	Glioblastoma	Male	57
PGB_27	BH17.9574	Plasma (LC-MS/MS)	Glioblastoma	Female	62
PGB_28	BH17.17677	Plasma (LC-MS/MS)	Glioblastoma	Male	59
PGB_29		Plasma (LC-MS/MS)	Glioblastoma	Male	54

[truncated: 14 more sheets: Table_S10, Table_S11, Table_S12, Table_S13, Table_S14, Table_S15, Table_S16, Table_S17, Table_S18, Table_S19, Table_S20, Table_S21, Table_S22, Table_S23]
